# Supplementary material for: Pan-cancer analysis of the prognostic and immunological role of GJB2: a potential target for survival and immunotherapy
Source: Front Oncol. 2023 Jun 23;13:1110207. doi: 10.3389/fonc.2023.1110207 (PMC10327570; doi:10.3389/fonc.2023.1110207)
Supplement: Supplementary file 1 [file Table_1.xlsx]

## Sheet: table 1  GEPIA  50
Gene Symbol	Gene ID	PCC
GJB6	ENSG00000121742.15	0.9
KRT6A	ENSG00000205420.10	0.77
KRT6B	ENSG00000185479.5	0.74
SDR9C7	ENSG00000170426.1	0.7
IVL	ENSG00000163207.6	0.7
KRT14	ENSG00000186847.5	0.7
NIPAL4	ENSG00000172548.14	0.69
SFN	ENSG00000175793.11	0.69
PLA2G4E	ENSG00000188089.13	0.69
KRT5	ENSG00000186081.11	0.69
CERS3	ENSG00000154227.13	0.68
KRT16	ENSG00000186832.8	0.68
CLCA2	ENSG00000137975.7	0.68
KRT6C	ENSG00000170465.9	0.68
SPRR1B	ENSG00000169469.8	0.68
PERP	ENSG00000112378.11	0.67
DSC2	ENSG00000134755.14	0.67
S100A9	ENSG00000163220.10	0.67
DSP	ENSG00000096696.13	0.66
DSG3	ENSG00000134757.4	0.66
FABP5P7	ENSG00000234964.4	0.66
FAM83G	ENSG00000188522.14	0.65
IL36RN	ENSG00000136695.14	0.65
PKP1	ENSG00000081277.11	0.65
KRT17	ENSG00000128422.15	0.64
RNF222	ENSG00000189051.5	0.64
LYPD3	ENSG00000124466.8	0.64
TUBA4A	ENSG00000127824.13	0.63
FABP5	ENSG00000164687.10	0.63
SBSN	ENSG00000189001.10	0.63
GJB5	ENSG00000189280.3	0.63
DSG1	ENSG00000134760.5	0.62
SERPINB5	ENSG00000206075.13	0.62
S100A8	ENSG00000143546.9	0.62
CTNNBIP1	ENSG00000178585.14	0.61
SPRR2D	ENSG00000163216.6	0.61
TRIM29	ENSG00000137699.16	0.6
PKP3	ENSG00000184363.9	0.6
S100A7	ENSG00000143556.8	0.6
KRTDAP	ENSG00000188508.10	0.6
LYPD5	ENSG00000159871.14	0.6
SLC10A6	ENSG00000145283.7	0.6
DSC3	ENSG00000134762.16	0.6
TGM1	ENSG00000092295.11	0.59
GJB3	ENSG00000188910.7	0.59
SPRR2E	ENSG00000203785.8	0.58
SPRR2A	ENSG00000241794.1	0.58
RNASE7	ENSG00000165799.4	0.58
PGLYRP4	ENSG00000163218.14	0.58
CNFN	ENSG00000105427.9	0.58
