# Supplementary material for: Pan-cancer analysis of the prognostic and immunological role of GJB2: a potential target for survival and immunotherapy
Source: Front Oncol. 2023 Jun 23;13:1110207. doi: 10.3389/fonc.2023.1110207 (PMC10327570; doi:10.3389/fonc.2023.1110207)
Supplement: Supplementary file 3 [file Table_3.xlsx]

## Sheet: table 3  KEGG analysis
Category	Term	Count	%	PValue	Genes	List Total	Pop Hits	Pop Total	Fold Enrichment	Bonferroni	Benjamini	FDR
KEGG_PATHWAY	hsa04540:Gap junction	4	4.16667	0.00522759	GJD2, TJP1, GJA1, TUBA4A	34	88	8164	10.9144	0.307115	0.236396	0.236396
KEGG_PATHWAY	hsa05150:Staphylococcus aureus infection	4	4.16667	0.00665905	KRT17, KRT16, KRT14, DSG1	34	96	8164	10.0049	0.373554	0.236396	0.236396
KEGG_PATHWAY	hsa04115:p53 signaling pathway	3	3.125	0.0348335	PERP, SFN, SERPINB5	34	73	8164	9.86785	0.91641	0.681578	0.681578
KEGG_PATHWAY	hsa05412:Arrhythmogenic right ventricular cardiomyopathy	3	3.125	0.0383988	DSP, GJA1, DSC2	34	77	8164	9.35523	0.935487	0.681578	0.681578
