# Supplementary material for: Pan-cancer analysis of the prognostic and immunological role of GJB2: a potential target for survival and immunotherapy
Source: Front Oncol. 2023 Jun 23;13:1110207. doi: 10.3389/fonc.2023.1110207 (PMC10327570; doi:10.3389/fonc.2023.1110207)
Supplement: Supplementary file 4 [file Table_4.xlsx]

## Sheet: table 4
Query	Statistic	P-value	FDR (BH)	Event_SD	Event_TD
A1BG	-0.361392	7.19075e-07	3.25825e-06	177	178
A1CF	-0.380994	1.54993e-07	7.8828e-07	177	176
A2BP1	-0.139479	0.0633318	0.102481	177	136
A2LD1	0.177889	0.0175208	0.0329362	177	178
A2ML1	0.421401	4.69379e-09	3.10211e-08	177	152
A2M	0.0933186	0.215361	0.295199	177	178
A4GALT	0.260823	0.000437514	0.0011835	177	178
A4GNT	0.107519	0.153142	0.220941	177	169
AAA1	-0.00831277	0.912309	0.935769	177	123
AAAS	-0.365502	5.2561e-07	2.43977e-06	177	178
AACSL	-0.327148	8.3031e-06	3.12913e-05	177	105
AACS	-0.456394	1.52741e-10	1.30074e-09	177	178
AADACL2	-0.00928812	0.902069	0.928161	177	32
AADACL3	-0.115564	0.124514	0.184582	177	15
AADACL4	-0.0271122	0.719415	0.785041	177	42
AADAC	0.32324	1.07803e-05	3.97484e-05	177	175
AADAT	-0.151817	0.0430766	0.0728591	177	178
AAGAB	0.0258658	0.73181	0.795699	177	178
AAK1	-0.13741	0.0673918	0.108052	177	178
AAMP	0.0930334	0.216772	0.296743	177	178
AANAT	-0.100302	0.182818	0.257042	177	121
AARS2	-0.151485	0.0435406	0.0735433	177	178
AARSD1	-0.180874	0.0156866	0.0298722	177	178
AARS	-0.107785	0.152121	0.219549	177	178
AASDHPPT	-0.262225	0.000406312	0.00110682	177	178
AASDH	-0.369349	3.9041e-07	1.85087e-06	177	178
AASS	0.119836	0.111095	0.167276	177	178
AATF	0.157122	0.0362126	0.0624678	177	178
AATK	-0.29854	5.17334e-05	0.000168004	177	178
ABAT	-0.36668	4.8005e-07	2.24197e-06	177	178
ABCA10	-0.290034	8.60064e-05	0.00026829	177	178
ABCA11P	-0.371326	3.34588e-07	1.61094e-06	177	178
ABCA12	0.534258	1.58758e-14	2.78305e-13	177	173
ABCA13	0.463889	6.96277e-11	6.25827e-10	177	174
ABCA17P	-0.215331	0.00389467	0.00854657	177	177
ABCA1	0.103155	0.170617	0.242108	177	178
ABCA2	-0.42567	3.15472e-09	2.14517e-08	177	178
ABCA3	-0.539682	7.65081e-15	1.42321e-13	177	178
ABCA4	0.214565	0.00402679	0.00879939	177	175
ABCA5	-0.611688	1.19319e-19	5.67169e-18	177	178
ABCA6	0.127727	0.0893108	0.13822	177	178
ABCA7	-0.119842	0.111075	0.167269	177	178
ABCA8	-0.076228	0.311866	0.401722	177	178
ABCA9	-0.112184	0.135992	0.199282	177	178
ABCB10	-0.146546	0.0509454	0.0845343	177	178
ABCB11	0.207863	0.00536628	0.0114198	177	164
ABCB1	-0.32486	9.67847e-06	3.60079e-05	177	178
ABCB4	-0.129387	0.0851938	0.132627	177	178
ABCB5	0.127067	0.0909889	0.140403	177	167
ABCB6	-0.228371	0.00216938	0.0050414	177	178
ABCB7	0.235683	0.00154027	0.00370256	177	178
ABCB8	-0.307756	2.92882e-05	9.96808e-05	177	178
ABCB9	-0.148115	0.0484864	0.0808243	177	178
ABCC10	0.0941307	0.211376	0.290685	177	178
ABCC11	0.0712614	0.344531	0.436184	177	168
ABCC12	-0.3036	3.79448e-05	0.000126317	177	37
ABCC13	0.144973	0.0535121	0.0883715	177	91
ABCC1	0.355505	1.11805e-06	4.89879e-06	177	178
ABCC2	0.00226055	0.976109	0.982039	177	178
ABCC3	0.645387	2.37363e-22	1.91276e-20	177	178
ABCC4	0.0367459	0.626285	0.705301	177	178
ABCC5	-0.223235	0.00274228	0.00621857	177	178
ABCC6P1	0.0112132	0.881906	0.913505	177	170
ABCC6P2	-0.100188	0.18332	0.257605	177	178
ABCC6	-0.0584783	0.438124	0.530833	177	178
ABCC8	-0.405604	1.94747e-08	1.16167e-07	177	178
ABCC9	-0.145121	0.0532651	0.088014	177	178
ABCD1	0.136266	0.0697282	0.111295	177	178
ABCD2	-0.075642	0.315611	0.405812	177	176
ABCD3	-0.222213	0.00287153	0.00647674	177	178
ABCD4	-0.206117	0.00577525	0.0122127	177	178
ABCE1	0.169738	0.0235066	0.0426675	177	178
ABCF1	0.152021	0.0427944	0.0724442	177	178
ABCF2	-0.0917394	0.223261	0.304403	177	178
ABCF3	-0.191147	0.0105926	0.0210617	177	178
ABCG1	-0.0248271	0.742192	0.804258	177	178
ABCG2	-0.121849	0.105176	0.159563	177	178
ABCG4	0.0551071	0.465026	0.556995	177	177
ABCG5	-0.126271	0.0930509	0.14319	177	167
ABCG8	0.0841112	0.264312	0.350985	177	134
ABHD10	-0.432294	1.68443e-09	1.21031e-08	177	178
ABHD11	0.19271	0.00996161	0.0199353	177	178
ABHD12B	-0.28499	0.000115387	0.000350646	177	156
ABHD12	-0.334655	4.97739e-06	1.94166e-05	177	178
ABHD13	-0.0713435	0.343975	0.435656	177	178
ABHD14A	-0.611955	1.13898e-19	5.47986e-18	177	178
ABHD14B	-0.0690946	0.359437	0.451672	177	178
ABHD15	-0.516034	1.68069e-13	2.42938e-12	177	178
ABHD1	-0.257093	0.000531617	0.00141084	177	176
ABHD2	0.240037	0.00124987	0.00306409	177	178
ABHD3	0.13298	0.0768044	0.121024	177	178
ABHD4	0.420011	5.3357e-09	3.48556e-08	177	178
ABHD5	0.340114	3.4015e-06	1.36849e-05	177	178
ABHD6	-0.43106	1.89516e-09	1.34464e-08	177	178
ABHD8	-0.387598	9.03111e-08	4.80186e-07	177	178
ABI1	0.376576	2.20993e-07	1.09769e-06	177	178
ABI2	-0.216302	0.00373271	0.00823321	177	178
ABI3BP	0.168111	0.0248929	0.0448381	177	178
ABI3	0.00574233	0.939361	0.955353	177	178
ABL1	0.057988	0.441981	0.534605	177	178
ABL2	0.185917	0.0129672	0.0252275	177	178
ABLIM1	-0.0857746	0.254948	0.340493	177	178
ABLIM2	-0.340908	3.21657e-06	1.29858e-05	177	178
ABLIM3	0.499283	1.30335e-12	1.59779e-11	177	178
ABO	0.353365	1.3097e-06	5.67191e-06	177	177
ABP1	0.390576	7.05127e-08	3.82634e-07	177	178
ABRA	-0.0698527	0.354177	0.446168	177	130
ABR	-0.190341	0.0109315	0.0216549	177	178
ABT1	-0.0909382	0.227347	0.3091	177	178
ABTB1	-0.0454857	0.546581	0.632978	177	178
ABTB2	0.534879	1.46133e-14	2.57543e-13	177	178
ACAA1	0.198772	0.00781739	0.0160612	177	178
ACAA2	-0.0967098	0.199075	0.276398	177	178
ACACA	-0.0331087	0.660855	0.734845	177	178
ACACB	-0.573428	5.98561e-17	1.67411e-15	177	178
ACAD10	-0.404747	2.09926e-08	1.24284e-07	177	178
ACAD11	-0.0435001	0.564245	0.649667	177	178
ACAD8	-0.249038	0.00080188	0.00204598	177	178
ACAD9	0.0559226	0.458436	0.550803	177	178
ACADL	0.0845312	0.261926	0.34826	177	172
ACADM	-0.338444	3.82471e-06	1.5202e-05	177	178
ACADSB	-0.359313	8.41184e-07	3.77093e-06	177	178
ACADS	-0.0716451	0.341933	0.433422	177	178
ACADVL	-0.273837	0.00021675	0.000625331	177	178
ACAN	0.282363	0.000134186	0.000403374	177	178
ACAP1	0.189877	0.0111308	0.0220053	177	178
ACAP2	0.170453	0.0229194	0.0417472	177	178
ACAP3	-0.30204	4.1776e-05	0.00013814	177	178
ACAT1	-0.437752	9.94102e-10	7.39834e-09	177	178
ACAT2	0.170794	0.0226438	0.041287	177	178
ACBD3	0.369339	3.90728e-07	1.85193e-06	177	178
ACBD4	-0.291123	8.06577e-05	0.000252885	177	178
ACBD5	0.0916071	0.223932	0.30515	177	178
ACBD6	0.22644	0.00237068	0.00546044	177	178
ACBD7	-0.093599	0.213979	0.293652	177	178
ACCN1	-0.208285	0.00527146	0.0112386	177	167
ACCN2	-0.172769	0.0211016	0.0388106	177	178
ACCN3	-0.32235	1.14346e-05	4.19806e-05	177	178
ACCN4	-0.208418	0.00524197	0.0111793	177	166
ACCN5	-0.0196656	0.794441	0.84604	177	13
ACCSL	0.0757907	0.314657	0.404817	177	8
ACCS	-0.0237671	0.752835	0.812527	177	178
ACD	-0.187158	0.012365	0.0241558	177	178
ACE2	0.0637937	0.397564	0.490205	177	178
ACER1	-0.0314567	0.676802	0.749081	177	80
ACER2	0.00562387	0.94061	0.956131	177	178
ACER3	0.331207	6.30665e-06	2.42528e-05	177	178
ACE	-0.15585	0.037769	0.0649316	177	178
ACHE	0.00795542	0.916064	0.938709	177	178
ACIN1	-0.245207	0.000970542	0.00243208	177	178
ACLY	-0.354776	1.18014e-06	5.14803e-06	177	178
ACMSD	-0.284941	0.000115715	0.000351536	177	165
ACN9	0.000262386	0.997227	0.998287	177	178
ACO1	0.194714	0.00920143	0.0185807	177	178
ACO2	-0.087979	0.242895	0.326671	177	178
ACOT11	0.201462	0.00700498	0.0145424	177	178
ACOT12	-0.251195	0.000719244	0.00185412	177	46
ACOT13	-0.238329	0.00135726	0.00329793	177	178
ACOT1	-0.0856408	0.255693	0.34135	177	178
ACOT2	-0.190979	0.0106624	0.0211816	177	178
ACOT4	0.348594	1.85611e-06	7.85084e-06	177	178
ACOT6	-0.0266863	0.723643	0.788478	177	141
ACOT7	0.0850448	0.259028	0.34501	177	178
ACOT8	-0.279313	0.000159579	0.000472524	177	178
ACOT9	0.726499	1.73038e-30	6.45594e-28	177	178
ACOX1	-0.0805919	0.284892	0.372903	177	178
ACOX2	-0.103042	0.17109	0.242727	177	178
ACOX3	0.0740233	0.326108	0.416835	177	178
ACOXL	-0.369872	3.74841e-07	1.7839e-06	177	171
ACP1	-0.0397524	0.598308	0.680135	177	178
ACP2	-0.122739	0.102641	0.156088	177	178
ACP5	0.463215	7.47852e-11	6.70051e-10	177	178
ACP6	0.128467	0.0874544	0.13574	177	178
ACPL2	0.541138	6.2753e-15	1.17842e-13	177	178
ACPP	0.23952	0.00128151	0.00313196	177	177
ACPT	-0.103815	0.167882	0.238672	177	31
ACRBP	-0.254566	0.000605647	0.00158875	177	178
ACRC	-0.133595	0.0754369	0.119192	177	178
ACRV1	0.0680845	0.366521	0.45894	177	133
ACR	-0.232716	0.00177212	0.00420771	177	161
ACSBG1	-0.178683	0.0170158	0.0320907	177	178
ACSBG2	-0.207903	0.00535722	0.011403	177	125
ACSF2	0.595309	1.89108e-18	7.02898e-17	177	178
ACSF3	0.015738	0.834835	0.87804	177	178
ACSL1	-0.0155275	0.837013	0.879702	177	178
ACSL3	0.176138	0.0186813	0.0348564	177	178
ACSL4	0.30902	2.7049e-05	9.26175e-05	177	178
ACSL5	0.619832	2.84241e-20	1.57881e-18	177	178
ACSL6	-0.570585	9.20264e-17	2.4962e-15	177	177
ACSM1	0.118724	0.114472	0.171782	177	177
ACSM2A	-0.192755	0.00994383	0.0199038	177	100
ACSM2B	-0.140893	0.0606722	0.0986055	177	88
ACSM3	0.00378022	0.960059	0.970017	177	178
ACSM4	-0.0294292	0.696571	0.766059	177	16
ACSM5	-0.117826	0.117258	0.175284	177	174
ACSS1	0.08751	0.245425	0.329735	177	178
ACSS2	-0.0956023	0.204292	0.282594	177	178
ACSS3	0.339025	3.67218e-06	1.46487e-05	177	178
ACTA1	-0.140002	0.0623377	0.101013	177	170
ACTA2	0.549866	1.87409e-15	3.91736e-14	177	178
ACTBL2	0.459078	1.15542e-10	1.00207e-09	177	170
ACTB	0.626122	9.11863e-21	5.44749e-19	177	178
ACTC1	-0.224455	0.00259504	0.00591996	177	176
ACTG1	0.357109	9.92249e-07	4.39336e-06	177	178
ACTG2	0.380706	1.58655e-07	8.04655e-07	177	178
ACTL6A	0.524705	5.5664e-14	8.76354e-13	177	178
ACTL6B	-0.586837	7.43094e-18	2.42075e-16	177	148
ACTL7A	-0.115337	0.125261	0.185564	177	9
ACTL7B	-0.245929	0.000936432	0.00235376	177	53
ACTL8	0.0387837	0.607261	0.687979	177	90
ACTL9	-0.0924231	0.219816	0.300348	177	12
ACTN1	0.492552	2.8779e-12	3.33965e-11	177	178
ACTN2	0.238457	0.00134889	0.0032788	177	177
ACTN3	0.123864	0.0995051	0.151904	177	156
ACTN4	0.564232	2.37151e-16	5.83987e-15	177	178
ACTR10	-0.299024	5.02349e-05	0.000163702	177	178
ACTR1A	-0.0440917	0.558954	0.644663	177	178
ACTR1B	-0.0824887	0.27367	0.361084	177	178
ACTR2	0.514725	1.98043e-13	2.82955e-12	177	178
ACTR3B	-0.55459	9.60213e-16	2.09111e-14	177	178
ACTR3C	-0.135573	0.0711735	0.11338	177	178
ACTR3	0.655812	2.94826e-23	2.78942e-21	177	178
ACTR5	-0.158159	0.0349852	0.0605195	177	178
ACTR6	-0.466426	5.31402e-11	4.87156e-10	177	178
ACTR8	-0.0647111	0.390798	0.48343	177	178
ACTRT1	0.00769485	0.918804	0.940882	177	17
ACTRT2	-0.0209841	0.780996	0.835819	177	4
ACVR1B	-0.0781338	0.299887	0.388977	177	178
ACVR1C	-0.180759	0.0157543	0.0299948	177	178
ACVR1	0.471302	3.14146e-11	2.9937e-10	177	178
ACVR2A	0.0294911	0.695965	0.765535	177	178
ACVR2B	-0.386842	9.61288e-08	5.08249e-07	177	178
ACVRL1	0.102476	0.173464	0.24562	177	178
ACY1	0.503491	7.87276e-13	1.00826e-11	177	178
ACY3	0.186195	0.0128302	0.0249808	177	178
ACYP1	-0.240565	0.00121829	0.00299371	177	178
ACYP2	-0.542629	5.11724e-15	9.75779e-14	177	178
ADAD2	-0.114956	0.126519	0.187259	177	152
ADAL	-0.314256	1.93818e-05	6.81584e-05	177	178
ADAM10	0.391861	6.33236e-08	3.46667e-07	177	178
ADAM11	-0.290076	8.57935e-05	0.00026771	177	176
ADAM12	0.642534	4.14158e-22	3.19905e-20	177	178
ADAM15	0.421062	4.8431e-09	3.19225e-08	177	178
ADAM17	0.39302	5.74481e-08	3.17312e-07	177	178
ADAM18	0.0573209	0.447259	0.539768	177	26
ADAM19	0.53638	1.19516e-14	2.13488e-13	177	178
ADAM20	-0.0248831	0.741631	0.803875	177	161
ADAM21P1	-0.0221939	0.768716	0.82569	177	115
ADAM21	-0.0632607	0.401527	0.494014	177	170
ADAM22	0.184968	0.013445	0.02607	177	178
ADAM23	0.0535149	0.478041	0.569075	177	178
ADAM28	0.569281	1.11957e-16	2.96762e-15	177	178
ADAM29	-0.368111	4.29797e-07	2.02305e-06	177	114
ADAM2	-0.232294	0.00180759	0.00428269	177	9
ADAM30	0.00536039	0.943387	0.95797	177	5
ADAM32	0.25337	0.000643897	0.00167797	177	177
ADAM33	0.310529	2.45877e-05	8.48659e-05	177	177
ADAM5P	0.0460801	0.541347	0.628508	177	7
ADAM6	0.421328	4.72554e-09	3.11922e-08	177	178
ADAM7	-0.00483785	0.948898	0.961738	177	8
ADAM8	0.619158	3.2059e-20	1.7512e-18	177	178
ADAM9	0.510226	3.46307e-13	4.71942e-12	177	178
ADAMDEC1	0.249462	0.000784958	0.00200799	177	176
ADAMTS10	0.276194	0.00019013	0.000554845	177	178
ADAMTS12	0.576504	3.7402e-17	1.08603e-15	177	178
ADAMTS13	-0.309225	2.67022e-05	9.15888e-05	177	178
ADAMTS14	0.694198	6.33979e-27	1.26629e-24	177	178
ADAMTS15	0.209277	0.00505443	0.0108132	177	177
ADAMTS16	0.257453	0.000521787	0.00138662	177	178
ADAMTS17	0.232466	0.00179309	0.00425188	177	178
ADAMTS18	-0.150782	0.0445354	0.0749993	177	175
ADAMTS19	-0.197649	0.0081805	0.0167195	177	89
ADAMTS1	-0.020552	0.785396	0.839164	177	178
ADAMTS20	0.141976	0.0587	0.0957622	177	52
ADAMTS2	0.209027	0.00510832	0.0109214	177	178
ADAMTS3	0.274486	0.000209096	0.000604748	177	177
ADAMTS4	0.319516	1.37789e-05	4.97562e-05	177	178
ADAMTS5	0.251146	0.000721	0.00185742	177	178
ADAMTS6	0.558084	5.81432e-16	1.31547e-14	177	178
ADAMTS7	0.565285	2.02991e-16	5.09383e-15	177	178
ADAMTS8	0.0540954	0.473273	0.56482	177	178
ADAMTS9	0.285245	0.0001137	0.000345894	177	178
ADAMTSL1	0.199592	0.00756139	0.01557	177	178
ADAMTSL2	-0.237799	0.00139222	0.00337428	177	178
ADAMTSL3	-0.223232	0.00274269	0.00621877	177	178
ADAMTSL4	0.542595	5.14102e-15	9.79369e-14	177	178
ADAMTSL5	0.54278	5.01251e-15	9.57656e-14	177	177
ADAP1	0.461476	8.98563e-11	7.92515e-10	177	178
ADAP2	0.161549	0.0312152	0.0547353	177	178
ADARB1	0.108657	0.148813	0.21542	177	178
ADARB2	-0.349592	1.72632e-06	7.33326e-06	177	169
ADAR	0.260611	0.000442417	0.00119595	177	178
ADAT1	0.145916	0.0519596	0.0860439	177	178
ADAT2	0.0823931	0.274229	0.361675	177	178
ADAT3	-0.0954718	0.204913	0.283334	177	178
ADA	0.496387	1.83647e-12	2.19422e-11	177	178
ADCK1	-0.461926	8.56971e-11	7.58878e-10	177	178
ADCK2	-0.262213	0.000406571	0.00110722	177	178
ADCK4	-0.316973	1.62631e-05	5.80374e-05	177	178
ADCK5	0.0495252	0.511505	0.60016	177	178
ADCY10	-0.233395	0.00171646	0.0040892	177	153
ADCY1	-0.500037	1.19134e-12	1.46842e-11	177	178
ADCY2	-0.22746	0.00226232	0.00523462	177	178
ADCY3	0.0512954	0.49651	0.586078	177	178
ADCY4	-0.0626901	0.405795	0.498428	177	178
ADCY5	0.0373773	0.620364	0.700135	177	178
ADCY6	-0.117734	0.117547	0.175663	177	178
ADCY7	0.308401	2.81257e-05	9.59886e-05	177	178
ADCY8	-0.460295	1.01723e-10	8.90821e-10	177	84
ADCY9	-0.160712	0.032112	0.0561336	177	178
ADCYAP1R1	-0.150075	0.0455562	0.0765881	177	134
ADCYAP1	-0.120603	0.10881	0.164233	177	177
ADC	0.0242429	0.748052	0.808549	177	178
ADD1	-0.122339	0.103773	0.157641	177	178
ADD2	0.0377384	0.616988	0.696962	177	178
ADD3	0.391208	6.68876e-08	3.64463e-07	177	178
ADH1A	-0.25787	0.000510591	0.00135942	177	169
ADH1B	-0.151678	0.0432705	0.073137	177	176
ADH1C	0.222147	0.00288003	0.00649296	177	178
ADH4	-0.0623735	0.408175	0.501009	177	157
ADH5	0.251482	0.000708834	0.00183155	177	178
ADH6	-0.268488	0.000290528	0.000817781	177	177
ADH7	0.134417	0.0736399	0.116763	177	35
ADHFE1	-0.0349462	0.643295	0.719934	177	178
ADI1	0.361705	7.02247e-07	3.19052e-06	177	178
ADIG	0.00618659	0.93468	0.951718	177	8
ADIPOQ	-0.0368653	0.625164	0.704347	177	131
ADIPOR1	0.249306	0.000791143	0.0020225	177	178
ADIPOR2	-0.0167234	0.824655	0.870032	177	178
ADK	0.0963237	0.200883	0.278637	177	178
ADM2	0.538266	9.26885e-15	1.70021e-13	177	178
ADM	0.31973	1.35872e-05	4.91445e-05	177	178
ADNP2	-0.118215	0.116045	0.173787	177	178
ADNP	-0.140659	0.0611059	0.0992369	177	178
ADORA1	0.16151	0.0312568	0.0547888	177	178
ADORA2A	-0.356631	1.02823e-06	4.53446e-06	177	178
ADORA2B	0.354884	1.17071e-06	5.11369e-06	177	178
ADORA3	0.209468	0.00501356	0.010735	177	178
ADO	0.312738	2.13627e-05	7.45545e-05	177	178
ADPGK	0.363052	6.3392e-07	2.8983e-06	177	178
ADPRHL1	0.00898077	0.905294	0.930565	177	178
ADPRHL2	0.158456	0.0346398	0.0599849	177	178
ADPRH	0.175597	0.0190528	0.0354588	177	178
ADRA1A	-0.0816129	0.278814	0.366451	177	147
ADRA1B	0.0541339	0.472958	0.564546	177	178
ADRA1D	-0.0369079	0.624764	0.704133	177	175
ADRA2A	0.258835	0.000485549	0.00130063	177	178
ADRA2B	0.0426008	0.572334	0.656838	177	178
ADRA2C	-0.162017	0.0307233	0.0539973	177	178
ADRB1	-0.39545	4.67806e-08	2.61903e-07	177	178
ADRB2	-0.0244437	0.746036	0.807265	177	178
ADRB3	0.0294337	0.696527	0.766059	177	167
ADRBK1	0.24231	0.00111906	0.00277124	177	178
ADRBK2	-0.186845	0.0125147	0.0244194	177	178
ADRM1	0.0306793	0.684357	0.755372	177	178
ADSL	0.112336	0.135458	0.198631	177	178
ADSSL1	-0.352864	1.35893e-06	5.86585e-06	177	178
ADSS	0.564716	2.20814e-16	5.4648e-15	177	178
AEBP1	0.622994	1.6102e-20	9.25586e-19	177	178
AEBP2	0.0345297	0.647258	0.723305	177	178
AEN	-0.172054	0.0216493	0.0397082	177	178
AES	-0.392752	5.87574e-08	3.23911e-07	177	178
AFAP1L1	0.111053	0.140009	0.204402	177	178
AFAP1L2	0.497106	1.68701e-12	2.02667e-11	177	178
AFAP1	0.609646	1.69854e-19	7.84743e-18	177	178
AFARP1	0.0786765	0.296532	0.385307	177	168
AFF1	0.0218669	0.772031	0.828314	177	178
AFF2	-0.00288675	0.969494	0.976772	177	178
AFF3	-0.186836	0.0125189	0.0244252	177	178
AFF4	-0.00173158	0.981699	0.986255	177	178
AFG3L1	-0.164768	0.0279606	0.0496626	177	178
AFG3L2	-0.110385	0.142423	0.207491	177	178
AFMID	0.381133	1.53261e-07	7.80275e-07	177	178
AFM	-0.47654	1.7696e-11	1.77624e-10	177	84
AFP	-0.0585926	0.437228	0.529893	177	105
AFTPH	-0.0958668	0.203037	0.281133	177	178
AG2	0.151637	0.0433283	0.0732223	177	178
AGAP11	0.139563	0.0631709	0.102238	177	178
AGAP1	0.0761235	0.312531	0.402474	177	178
AGAP2	0.0605638	0.421936	0.514959	177	178
AGAP3	-0.196218	0.00866492	0.0176095	177	178
AGAP4	-0.10218	0.174716	0.247127	177	178
AGAP5	0.00756339	0.920187	0.941908	177	178
AGAP6	-0.11721	0.119202	0.177827	177	178
AGAP7	-0.0762544	0.311697	0.401531	177	178
AGAP8	0.0154949	0.83735	0.879936	177	178
AGA	-0.188026	0.0119587	0.0234619	177	178
AGBL1	0.154419	0.039585	0.0675545	177	53
AGBL2	-0.104764	0.164011	0.233893	177	178
AGBL3	-0.418709	6.01291e-09	3.87799e-08	177	178
AGBL4	-0.611793	1.17157e-19	5.60937e-18	177	159
AGBL5	-0.138603	0.0650264	0.10478	177	178
AGER	-0.0643864	0.393185	0.485776	177	178
AGFG1	0.37588	2.33587e-07	1.15589e-06	177	178
AGFG2	-0.444161	5.28807e-10	4.10547e-09	177	178
AGGF1	-0.174913	0.0195315	0.0362338	177	178
AGK	-0.108925	0.147808	0.2142	177	178
AGL	0.0754107	0.317097	0.407426	177	178
AGMAT	0.19809	0.00803612	0.0164482	177	178
AGPAT1	-0.110163	0.143231	0.208515	177	178
AGPAT2	0.0590898	0.433341	0.526337	177	178
AGPAT3	0.102209	0.174593	0.246989	177	178
AGPAT4	0.0609083	0.419296	0.512301	177	178
AGPAT5	-0.135823	0.0706484	0.112589	177	178
AGPAT6	-0.136489	0.0692667	0.110637	177	178
AGPAT9	-0.106791	0.155958	0.224366	177	178
AGPHD1	-0.0835134	0.267735	0.354811	177	178
AGPS	0.537438	1.03645e-14	1.87681e-13	177	178
AGR2	0.512634	2.57037e-13	3.58691e-12	177	176
AGR3	0.387525	9.0859e-08	4.8271e-07	177	175
AGRN	0.486819	5.57439e-12	6.14768e-11	177	178
AGRP	0.280848	0.000146281	0.000436054	177	155
AGTPBP1	-0.303597	3.79514e-05	0.000126317	177	178
AGTR1	-0.0733561	0.330499	0.421468	177	178
AGTR2	-0.0396271	0.599462	0.681134	177	106
AGTRAP	0.411578	1.14691e-08	7.11609e-08	177	178
AGT	-0.250724	0.00073659	0.00189381	177	178
AGXT2L1	-0.00775747	0.918146	0.940386	177	122
AGXT2L2	0.0237855	0.75265	0.81243	177	178
AGXT2	-0.0424752	0.573468	0.657873	177	33
AGXT	-0.0961171	0.201855	0.27977	177	138
AHCTF1	0.181096	0.0155571	0.0296622	177	178
AHCYL1	-0.194609	0.0092399	0.0186477	177	178
AHCYL2	-0.0131637	0.861554	0.897293	177	178
AHCY	-0.0361455	0.631938	0.71013	177	178
AHDC1	-0.0709554	0.346612	0.43823	177	178
AHI1	-0.556784	7.01194e-16	1.56671e-14	177	178
AHNAK2	0.745277	8.36221e-33	4.59318e-30	177	178
AHNAK	0.524087	6.0286e-14	9.46107e-13	177	178
AHRR	0.0837882	0.266158	0.353103	177	178
AHR	0.575242	4.53899e-17	1.29702e-15	177	178
AHSA1	-0.178034	0.0174277	0.0327768	177	178
AHSA2	0.0742385	0.324699	0.415465	177	178
AHSG	0.0682016	0.365696	0.458023	177	155
AHSP	0.0135767	0.857256	0.894627	177	78
AICDA	0.136385	0.0694815	0.110953	177	157
AIDA	0.445578	4.59096e-10	3.59674e-09	177	178
AIF1L	-0.11467	0.127474	0.188504	177	178
AIF1	0.226636	0.0023495	0.00541669	177	178
AIFM1	-0.275504	0.000197593	0.000574164	177	178
AIFM2	0.239345	0.00129239	0.00315619	177	178
AIFM3	-0.154241	0.0398168	0.0678751	177	178
AIG1	-0.168935	0.0241822	0.0437613	177	178
AIM1L	0.659551	1.3675e-23	1.37964e-21	177	177
AIM1	0.492558	2.87575e-12	3.33912e-11	177	178
AIM2	0.274502	0.000208906	0.000604288	177	175
AIMP1	-0.142327	0.0580705	0.0948684	177	178
AIMP2	0.288158	9.59983e-05	0.000296698	177	178
AIPL1	-0.0132003	0.861173	0.897104	177	53
AIP	0.00321526	0.966025	0.974279	177	178
AIRE	0.0359141	0.634123	0.712128	177	140
AJAP1	-0.184437	0.0137188	0.0265306	177	176
AK1	-0.195453	0.00893421	0.0180898	177	178
AK2	0.184083	0.0139042	0.0268235	177	178
AK3L1	0.464926	6.23622e-11	5.6599e-10	177	178
AK3	-0.105557	0.160826	0.230047	177	178
AK5	-0.151597	0.043384	0.0732976	177	178
AK7	-0.256216	0.000556302	0.00147102	177	178
AKAP10	-0.0104372	0.890025	0.919795	177	178
AKAP11	-0.10735	0.153794	0.22172	177	178
AKAP12	0.192331	0.0101115	0.020221	177	178
AKAP13	0.402085	2.64731e-08	1.53919e-07	177	178
AKAP14	-0.10353	0.169058	0.240155	177	57
AKAP1	-0.00850124	0.910329	0.934235	177	178
AKAP2	0.124993	0.096433	0.147693	177	176
AKAP3	-0.296025	6.02234e-05	0.000192977	177	177
AKAP4	0.0310382	0.680865	0.752399	177	60
AKAP5	0.342081	2.9603e-06	1.20571e-05	177	178
AKAP6	-0.404891	2.07302e-08	1.22914e-07	177	178
AKAP7	-0.0029251	0.969089	0.976546	177	178
AKAP8L	-0.32063	1.28081e-05	4.65992e-05	177	178
AKAP8	-0.00439627	0.953557	0.965075	177	178
AKAP9	-0.315578	1.78007e-05	6.31827e-05	177	178
AKD1	-0.484005	7.67678e-12	8.24108e-11	177	178
AKIRIN1	-0.166688	0.0261615	0.046833	177	178
AKIRIN2	-0.129313	0.0853737	0.132875	177	178
AKNAD1	0.0831581	0.269782	0.356978	177	140
AKNA	0.0709185	0.346864	0.438486	177	178
AKR1A1	0.209956	0.00491055	0.0105339	177	178
AKR1B10	0.380312	1.63778e-07	8.28906e-07	177	176
AKR1B15	0.283784	0.000123689	0.000373693	177	154
AKR1B1	-0.200974	0.00714636	0.0148033	177	178
AKR1C1	0.206783	0.00561625	0.0119107	177	178
AKR1C2	0.3643	5.76318e-07	2.65582e-06	177	178
AKR1C3	0.461625	8.84553e-11	7.81204e-10	177	178
AKR1C4	-0.178667	0.0170255	0.0321004	177	166
AKR1CL1	0.0928303	0.217782	0.297919	177	50
AKR1D1	-0.0583444	0.439175	0.5317	177	66
AKR1E2	0.0709636	0.346557	0.438187	177	178
AKR7A2	-0.325153	9.49102e-06	3.53971e-05	177	178
AKR7A3	0.0480078	0.524543	0.612188	177	178
AKR7L	-0.0829033	0.271258	0.358642	177	178
AKT1S1	-0.214992	0.00395253	0.00865817	177	178
AKT1	0.180061	0.0161691	0.030687	177	178
AKT2	0.197881	0.00810423	0.0165773	177	178
AKT3	-0.0539315	0.474617	0.565979	177	178
AKTIP	-0.307947	2.89388e-05	9.86103e-05	177	178
ALAD	-0.0495492	0.5113	0.600026	177	178
ALAS1	0.271921	0.000240893	0.000689053	177	178
ALAS2	-0.240598	0.00121637	0.00298974	177	138
ALB	-0.216908	0.00363481	0.00804327	177	177
ALCAM	0.0790782	0.294065	0.382656	177	178
ALDH16A1	-0.027919	0.711431	0.778476	177	178
ALDH18A1	0.200533	0.00727673	0.0150402	177	178
ALDH1A1	-0.278983	0.000162576	0.000480752	177	178
ALDH1A2	0.0429507	0.56918	0.653975	177	177
ALDH1A3	0.521232	8.6982e-14	1.32002e-12	177	178
ALDH1B1	0.374636	2.57814e-07	1.26911e-06	177	178
ALDH1L1	0.325867	9.04845e-06	3.38551e-05	177	176
ALDH1L2	0.268423	0.000291548	0.0008203	177	178
ALDH2	0.125054	0.0962705	0.14749	177	178
ALDH3A1	0.440173	7.84431e-10	5.91584e-09	177	177
ALDH3A2	-0.190812	0.0107322	0.0213006	177	178
ALDH3B1	0.672281	9.19243e-25	1.17479e-22	177	178
ALDH3B2	0.538406	9.09488e-15	1.67295e-13	177	175
ALDH4A1	-0.156449	0.0370293	0.0637543	177	178
ALDH5A1	-0.475633	1.95576e-11	1.94622e-10	177	178
ALDH6A1	-0.239759	0.00126681	0.00310092	177	178
ALDH7A1	0.372089	3.15164e-07	1.52597e-06	177	178
ALDH8A1	-0.0493198	0.51326	0.601541	177	178
ALDH9A1	-0.339196	3.62826e-06	1.44823e-05	177	178
ALDOA	0.274282	0.000211466	0.000611157	177	178
ALDOB	0.0892294	0.236237	0.319343	177	178
ALDOC	-0.0530692	0.48172	0.572551	177	178
ALG10B	-0.155817	0.0378093	0.0649728	177	178
ALG10	0.224652	0.00257188	0.00587189	177	178
ALG11	0.315287	1.81375e-05	6.42975e-05	177	178
ALG12	-0.0343286	0.649176	0.725038	177	178
ALG13	-0.225852	0.00243522	0.00559086	177	178
ALG14	-0.334954	4.87556e-06	1.90307e-05	177	178
ALG1L2	0.1498	0.0459584	0.0771985	177	107
ALG1L	0.330426	6.65124e-06	2.54909e-05	177	178
ALG1	-0.0165488	0.826457	0.871454	177	178
ALG2	-0.488883	4.39984e-12	4.91817e-11	177	178
ALG3	0.332972	5.5889e-06	2.16866e-05	177	178
ALG5	-0.173156	0.0208107	0.0383586	177	178
ALG6	0.0011503	0.987842	0.990693	177	178
ALG8	0.134932	0.072534	0.11525	177	178
ALG9	-0.179278	0.0166453	0.031464	177	178
ALKBH1	-0.497065	1.69514e-12	2.0352e-11	177	178
ALKBH2	0.0647737	0.390339	0.483074	177	178
ALKBH3	-0.136212	0.0698401	0.111462	177	178
ALKBH4	-0.420677	5.01792e-09	3.29649e-08	177	178
ALKBH5	-0.540807	6.56503e-15	1.22933e-13	177	178
ALKBH6	-0.0987579	0.189682	0.26526	177	178
ALKBH7	-0.266146	0.000329674	0.00091726	177	178
ALKBH8	0.0796897	0.290336	0.3787	177	178
ALK	-0.407909	1.58961e-08	9.64743e-08	177	170
ALLC	-0.173375	0.0206477	0.0380866	177	136
ALMS1P	-0.330945	6.42047e-06	2.46761e-05	177	157
ALMS1	0.068372	0.364496	0.456752	177	178
ALOX12B	-0.297933	5.36734e-05	0.000173648	177	172
ALOX12P2	0.106148	0.158482	0.227336	177	176
ALOX12	-0.37493	2.51885e-07	1.24147e-06	177	177
ALOX15B	0.50195	9.47672e-13	1.18829e-11	177	178
ALOX15	-0.237877	0.00138699	0.00336313	177	157
ALOX5AP	0.407195	1.69309e-08	1.02226e-07	177	178
ALOX5	0.515855	1.71898e-13	2.4774e-12	177	178
ALOXE3	-0.0147083	0.845501	0.885725	177	175
ALPI	0.149489	0.0464171	0.0778597	177	135
ALPK1	0.680409	1.52718e-25	2.30523e-23	177	178
ALPK2	0.690579	1.48661e-26	2.64831e-24	177	178
ALPK3	-0.242001	0.00113607	0.00280984	177	178
ALPL	-0.0230657	0.759903	0.818561	177	178
ALPPL2	0.265335	0.000344327	0.000953603	177	154
ALPP	0.401542	2.77496e-08	1.61104e-07	177	156
ALS2CL	0.500399	1.14099e-12	1.41012e-11	177	178
ALS2CR11	0.118142	0.116273	0.174035	177	172
ALS2CR12	0.00373985	0.960485	0.970299	177	160
ALS2CR4	0.0466189	0.536623	0.623894	177	178
ALS2CR8	-0.192214	0.0101579	0.0202993	177	178
ALS2	0.0113418	0.880562	0.912407	177	178
ALX1	-0.0866259	0.250245	0.335254	177	104
ALX3	-0.122282	0.103937	0.157853	177	178
ALX4	0.00635149	0.932942	0.950928	177	40
AMAC1L2	-0.0177262	0.814326	0.861694	177	155
AMAC1L3	-0.0940171	0.21193	0.291264	177	80
AMAC1	-0.0476871	0.52732	0.614704	177	44
AMACR	-0.477287	1.62906e-11	1.64857e-10	177	178
AMBN	-0.367112	4.64341e-07	2.17271e-06	177	39
AMBP	-0.0953497	0.205496	0.284021	177	178
AMBRA1	0.264224	0.00036538	0.00100585	177	178
AMD1	-0.0570837	0.449143	0.541796	177	178
AMDHD1	-0.404798	2.09004e-08	1.23812e-07	177	176
AMDHD2	0.155275	0.0384896	0.065987	177	178
AMELX	0.0421908	0.57604	0.660134	177	46
AMELY	0.0266894	0.723613	0.788478	177	16
AMFR	0.0168823	0.823016	0.868751	177	178
AMHR2	-0.14277	0.0572858	0.0937181	177	158
AMH	-0.285767	0.000110319	0.000336696	177	168
AMICA1	0.224148	0.00263142	0.00599191	177	178
AMIGO1	-0.48563	6.38379e-12	6.97036e-11	177	178
AMIGO2	0.432191	1.70102e-09	1.22002e-08	177	178
AMIGO3	-0.493794	2.48954e-12	2.91809e-11	177	178
AMMECR1L	0.468473	4.26617e-11	3.95867e-10	177	178
AMMECR1	0.389161	7.93361e-08	4.26186e-07	177	178
AMN1	-0.356184	1.06301e-06	4.6781e-06	177	178
AMN	0.276791	0.000183891	0.000538228	177	177
AMOTL1	0.146197	0.0515052	0.0853843	177	178
AMOTL2	0.517402	1.41477e-13	2.07688e-12	177	178
AMOT	-0.14123	0.0600526	0.0977028	177	178
AMPD1	0.149358	0.04661	0.0781205	177	152
AMPD2	-0.226624	0.00235073	0.00541891	177	178
AMPD3	0.0605257	0.422229	0.515189	177	178
AMPH	-0.343278	2.71902e-06	1.11386e-05	177	178
AMTN	0.125308	0.0955899	0.146628	177	129
AMT	-0.073383	0.330321	0.421378	177	178
AMY1A	-0.162212	0.0305193	0.0536769	177	170
AMY2A	-0.0859668	0.253881	0.339252	177	174
AMY2B	-0.189288	0.0113885	0.0224724	177	178
AMZ1	0.309035	2.70243e-05	9.25765e-05	177	177
AMZ2P1	-0.406288	1.8339e-08	1.0999e-07	177	178
AMZ2	-0.398709	3.54243e-08	2.0251e-07	177	178
ANAPC10	-0.00957844	0.899024	0.926238	177	178
ANAPC11	-0.0684057	0.364259	0.456622	177	178
ANAPC13	-0.145065	0.0533588	0.0881542	177	178
ANAPC16	-0.312582	2.1577e-05	7.52108e-05	177	178
ANAPC1	0.20676	0.00562166	0.0119197	177	178
ANAPC2	-0.433572	1.49006e-09	1.07928e-08	177	178
ANAPC4	-0.112722	0.134113	0.197025	177	178
ANAPC5	-0.452557	2.26693e-10	1.87244e-09	177	178
ANAPC7	-0.295623	6.16958e-05	0.000197375	177	178
ANGEL1	-0.596287	1.61038e-18	6.07359e-17	177	178
ANGEL2	-0.0935978	0.213985	0.293652	177	178
ANGPT1	0.114414	0.128329	0.189598	177	178
ANGPT2	0.164391	0.0283265	0.0502221	177	178
ANGPT4	0.0538951	0.474916	0.566199	177	152
ANGPTL1	0.0610435	0.418262	0.511264	177	178
ANGPTL2	0.450409	2.82172e-10	2.299e-09	177	178
ANGPTL3	-0.489621	4.04149e-12	4.5407e-11	177	157
ANGPTL4	0.25353	0.000638662	0.0016652	177	178
ANGPTL5	-0.384732	1.14337e-07	5.9607e-07	177	142
ANGPTL6	0.0219877	0.770806	0.827284	177	176
ANGPTL7	0.0783194	0.298737	0.387715	177	162
ANG	0.0508144	0.500561	0.590156	177	178
ANK1	-0.105358	0.161618	0.230947	177	178
ANK2	-0.307577	2.96185e-05	0.000100683	177	178
ANK3	-0.138976	0.0642988	0.1038	177	178
ANKAR	0.0111972	0.882073	0.913534	177	178
ANKDD1A	0.0874507	0.245747	0.330095	177	178
ANKFN1	0.50089	1.07597e-12	1.33645e-11	177	167
ANKFY1	-0.234426	0.00163494	0.00391537	177	178
ANKHD1-EIF4EBP3	-0.225121	0.00251772	0.00575954	177	178
ANKHD1	-0.117166	0.11934	0.177993	177	178
ANKH	-0.095779	0.203453	0.281591	177	178
ANKIB1	0.234933	0.00159609	0.00382929	177	178
ANKK1	-0.0814141	0.27999	0.367729	177	174
ANKLE1	-0.22659	0.00235439	0.00542609	177	178
ANKLE2	0.0865196	0.250829	0.335945	177	178
ANKMY1	0.161542	0.0312227	0.0547435	177	178
ANKMY2	-0.0551796	0.464438	0.556494	177	178
ANKRA2	-0.341079	3.17782e-06	1.28556e-05	177	178
ANKRD10	0.274622	0.000207523	0.000600727	177	178
ANKRD11	0.0460286	0.541799	0.628802	177	178
ANKRD12	-0.072868	0.333736	0.424883	177	178
ANKRD13A	-0.123632	0.100145	0.152791	177	178
ANKRD13B	-0.172537	0.0212783	0.0390928	177	178
ANKRD13C	-0.11649	0.121503	0.180823	177	178
ANKRD13D	0.110801	0.140916	0.205463	177	178
ANKRD16	-0.25693	0.000536135	0.0014215	177	178
ANKRD17	-0.0998845	0.184656	0.259202	177	178
ANKRD19	0.0285577	0.705133	0.773103	177	178
ANKRD1	0.411113	1.19563e-08	7.40447e-08	177	176
ANKRD20A3	-0.252066	0.000688139	0.00178316	177	177
ANKRD20A4	-0.145201	0.0531334	0.087811	177	140
ANKRD20B	-0.157327	0.035967	0.06212	177	173
ANKRD22	0.650256	9.05253e-23	7.85109e-21	177	178
ANKRD23	-0.235536	0.0015511	0.00372589	177	178
ANKRD24	-0.317768	1.54451e-05	5.52679e-05	177	178
ANKRD26P1	-0.326116	8.89901e-06	3.3359e-05	177	93
ANKRD26	-0.128472	0.0874419	0.135731	177	178
ANKRD27	0.166441	0.0263873	0.0471903	177	178
ANKRD28	0.276091	0.000191232	0.000557567	177	178
ANKRD29	-0.137671	0.0668689	0.107335	177	178
ANKRD2	0.230027	0.00200935	0.00470935	177	173
ANKRD30A	0.0218151	0.772555	0.828759	177	21
ANKRD30B	-0.0872262	0.246965	0.331448	177	94
ANKRD31	-0.0976636	0.194659	0.271165	177	131
ANKRD32	-0.0942098	0.210991	0.290276	177	178
ANKRD33	0.155168	0.0386253	0.0661794	177	133
ANKRD34A	0.0526168	0.485469	0.576003	177	178
ANKRD34B	0.0416284	0.581142	0.664825	177	121
ANKRD34C	-0.284513	0.000118606	0.000359765	177	149
ANKRD35	0.315839	1.75029e-05	6.2187e-05	177	178
ANKRD36BP1	0.112615	0.134483	0.197509	177	177
ANKRD36B	0.14843	0.0480051	0.0801261	177	177
ANKRD36	0.0844166	0.262576	0.348983	177	178
ANKRD37	0.00100441	0.989384	0.991791	177	178
ANKRD39	-0.198469	0.0079138	0.0162382	177	178
ANKRD40	0.0931191	0.216347	0.296285	177	178
ANKRD42	0.0441882	0.558093	0.643896	177	178
ANKRD43	-0.471529	3.06509e-11	2.92798e-10	177	178
ANKRD44	-0.0155857	0.836411	0.879218	177	178
ANKRD45	-0.117563	0.118086	0.176349	177	174
ANKRD46	-0.532046	2.13034e-14	3.64721e-13	177	178
ANKRD49	-0.0775521	0.30351	0.393084	177	178
ANKRD50	0.360201	7.86769e-07	3.53742e-06	177	178
ANKRD52	-0.248705	0.000815384	0.00207642	177	178
ANKRD53	-0.114042	0.129584	0.191209	177	178
ANKRD54	-0.474763	2.15223e-11	2.11627e-10	177	178
ANKRD55	0.0831014	0.27011	0.357364	177	165
ANKRD56	0.23869	0.00133384	0.0032482	177	178
ANKRD57	0.343096	2.7546e-06	1.12773e-05	177	178
ANKRD58	0.243135	0.00107476	0.00267022	177	178
ANKRD5	-0.277376	0.000177963	0.000522192	177	178
ANKRD6	0.143718	0.0556363	0.0913976	177	178
ANKRD7	-0.530022	2.7827e-14	4.65526e-13	177	135
ANKRD9	0.17972	0.0163752	0.0310155	177	178
ANKS1A	0.00126489	0.986631	0.989985	177	178
ANKS1B	-0.499267	1.30571e-12	1.59935e-11	177	176
ANKS3	0.0220343	0.770334	0.826911	177	178
ANKS4B	-0.166452	0.0263767	0.0471799	177	176
ANKS6	0.239088	0.00130852	0.00319402	177	178
ANKZF1	-0.0539508	0.474458	0.565831	177	178
ANLN	0.655691	3.02201e-23	2.8321e-21	177	178
ANO10	0.254693	0.000601708	0.00157947	177	178
ANO1	0.67036	1.39351e-24	1.69051e-22	177	178
ANO2	-0.0934282	0.21482	0.294601	177	178
ANO3	-0.289905	8.66605e-05	0.00027016	177	174
ANO4	0.335563	4.67433e-06	1.82921e-05	177	178
ANO5	-0.385715	1.05475e-07	5.54108e-07	177	178
ANO6	0.568291	1.29839e-16	3.37376e-15	177	178
ANO7	0.196737	0.00848629	0.0172855	177	178
ANO8	0.112752	0.134009	0.196886	177	178
ANO9	0.469864	3.67137e-11	3.44882e-10	177	178
ANP32A	0.0906069	0.229051	0.311076	177	178
ANP32B	0.0273283	0.717274	0.783146	177	178
ANP32C	0.119975	0.110677	0.166733	177	160
ANP32D	-0.0219332	0.771358	0.827654	177	42
ANP32E	0.291982	7.66592e-05	0.000241225	177	178
ANPEP	0.13045	0.0826384	0.129141	177	178
ANTXR1	0.598869	1.05126e-18	4.10823e-17	177	178
ANTXR2	0.67543	4.61712e-25	6.34021e-23	177	178
ANTXRL	0.088508	0.240062	0.323629	177	31
ANUBL1	-0.428626	2.38816e-09	1.66632e-08	177	178
ANXA10	0.276741	0.000184408	0.000539501	177	178
ANXA11	0.640297	6.38229e-22	4.74449e-20	177	178
ANXA13	0.102468	0.173498	0.24565	177	178
ANXA1	0.529439	3.00412e-14	4.97397e-13	177	178
ANXA2P1	0.637416	1.10826e-21	7.85472e-20	177	178
ANXA2P2	0.729609	7.38046e-31	2.97839e-28	177	178
ANXA2P3	0.449769	3.01103e-10	2.44012e-09	177	176
ANXA2	0.729221	8.21314e-31	3.24813e-28	177	178
ANXA3	0.775719	5.03451e-37	5.2396e-34	177	178
ANXA4	0.356189	1.06261e-06	4.67765e-06	177	178
ANXA5	0.435501	1.23706e-09	9.07665e-09	177	178
ANXA6	-0.053865	0.475163	0.566425	177	178
ANXA7	-0.134224	0.0740593	0.117325	177	178
ANXA8L1	0.199472	0.00759837	0.0156397	177	37
ANXA8L2	0.645127	2.49755e-22	1.99945e-20	177	171
ANXA8	0.608085	2.22131e-19	1.00055e-17	177	174
ANXA9	0.174285	0.0199808	0.0369875	177	178
AOAH	0.0439957	0.559811	0.645426	177	178
AOC2	-0.352535	1.39215e-06	5.99748e-06	177	178
AOC3	0.348414	1.88052e-06	7.9439e-06	177	178
AOX1	-0.152058	0.042743	0.072386	177	178
AOX2P	-0.137371	0.0674705	0.108152	177	19
AP1AR	-0.0573443	0.447072	0.539609	177	178
AP1B1	-0.176637	0.018344	0.0342817	177	178
AP1G1	0.0470382	0.532961	0.620439	177	178
AP1G2	-0.0101607	0.892921	0.921493	177	178
AP1M1	-0.0836988	0.26667	0.353664	177	178
AP1M2	0.0624642	0.407492	0.500264	177	178
AP1S1	-0.0700478	0.352831	0.444869	177	178
AP1S2	-0.133314	0.0760578	0.120029	177	178
AP1S3	0.521887	7.99868e-14	1.22704e-12	177	178
AP2A1	0.221511	0.00296339	0.00666493	177	178
AP2A2	-0.224954	0.00253692	0.00579944	177	178
AP2B1	0.111062	0.139976	0.204393	177	178
AP2M1	0.234295	0.00164508	0.00393633	177	178
AP2S1	0.15722	0.0360955	0.0623092	177	178
AP3B1	0.0141196	0.851613	0.890288	177	178
AP3B2	-0.533092	1.85422e-14	3.21344e-13	177	176
AP3D1	-0.294924	6.43377e-05	0.000205163	177	178
AP3M1	-0.228957	0.00211153	0.0049254	177	178
AP3M2	0.0960488	0.202177	0.280158	177	178
AP3S1	0.427917	2.55367e-09	1.76932e-08	177	178
AP3S2	-0.151609	0.0433666	0.0732745	177	178
AP4B1	0.163014	0.0296964	0.0523834	177	178
AP4E1	0.188324	0.011822	0.023235	177	178
AP4M1	-0.133007	0.0767439	0.120958	177	178
AP4S1	-0.324734	9.76033e-06	3.62715e-05	177	178
APAF1	-0.121024	0.10757	0.162684	177	178
APBA1	-0.431285	1.85495e-09	1.31799e-08	177	178
APBA2	0.504456	7.00667e-13	9.05704e-12	177	178
APBA3	-0.176556	0.018398	0.034376	177	178
APBB1IP	0.239795	0.00126458	0.00309633	177	178
APBB1	-0.472534	2.74729e-11	2.65259e-10	177	178
APBB2	0.315581	1.77962e-05	6.31782e-05	177	178
APBB3	-0.347207	2.05188e-06	8.60709e-06	177	178
APC2	-0.444625	5.04919e-10	3.93546e-09	177	178
APCDD1L	0.34742	2.02064e-06	8.48508e-06	177	177
APCDD1	0.25607	0.000560502	0.00148094	177	178
APCS	0.048498	0.520312	0.608244	177	163
APC	-0.238669	0.00133521	0.00325056	177	178
APEH	-0.0953907	0.2053	0.283803	177	178
APEX1	0.192277	0.0101329	0.0202514	177	178
APEX2	0.266925	0.000316137	0.000882578	177	178
APH1A	0.512931	2.47738e-13	3.47431e-12	177	178
APH1B	-0.472716	2.69323e-11	2.6042e-10	177	178
API5	-0.0801357	0.287636	0.375663	177	178
APIP	-0.284008	0.000122106	0.000369476	177	178
APITD1	-0.562996	2.84424e-16	6.90087e-15	177	178
APLF	0.458157	1.27193e-10	1.09639e-09	177	178
APLNR	0.184019	0.0139379	0.0268755	177	178
APLN	-0.0109863	0.884279	0.915521	177	178
APLP1	-0.560677	3.99254e-16	9.28806e-15	177	178
APLP2	0.446239	4.29695e-10	3.38578e-09	177	178
APOA1BP	-0.100356	0.182579	0.25678	177	178
APOA1	-0.163351	0.0293562	0.0518248	177	173
APOA2	-0.0978299	0.193897	0.270237	177	52
APOA4	0.0944311	0.209916	0.289059	177	111
APOA5	-0.159064	0.033943	0.0589227	177	82
APOB48R	0.387491	9.11179e-08	4.83955e-07	177	178
APOBEC1	0.343723	2.63434e-06	1.08006e-05	177	167
APOBEC2	-0.0900858	0.231751	0.314289	177	174
APOBEC3A	0.162497	0.0302253	0.0532213	177	177
APOBEC3B	0.35856	8.90125e-07	3.9786e-06	177	178
APOBEC3C	0.560331	4.19839e-16	9.69847e-15	177	178
APOBEC3D	0.290869	8.18768e-05	0.0002565	177	178
APOBEC3F	-0.107401	0.153594	0.221498	177	178
APOBEC3G	0.144762	0.0538648	0.0888935	177	178
APOBEC3H	0.201771	0.00691677	0.0143729	177	174
APOBEC4	-0.345199	2.37065e-06	9.81145e-06	177	141
APOB	-0.081769	0.277892	0.365483	177	178
APOC1P1	-0.0148498	0.844034	0.884563	177	85
APOC1	0.326132	8.88942e-06	3.33298e-05	177	178
APOC2	0.27455	0.000208348	0.000602937	177	178
APOC3	-0.239243	0.00129878	0.00317101	177	97
APOC4	0.0842854	0.263321	0.349809	177	130
APOD	0.345651	2.29499e-06	9.53187e-06	177	178
APOE	0.0354729	0.638297	0.715718	177	178
APOF	-0.404915	2.06877e-08	1.22699e-07	177	99
APOH	-0.382913	1.32641e-07	6.83387e-07	177	171
APOL1	0.608545	2.05284e-19	9.37481e-18	177	178
APOL2	0.38981	7.51653e-08	4.05654e-07	177	178
APOL3	0.166665	0.0261821	0.0468656	177	178
APOL4	0.437465	1.02234e-09	7.58847e-09	177	178
APOL5	0.0275387	0.715191	0.781294	177	48
APOL6	0.266165	0.000329335	0.000916445	177	178
APOLD1	-0.184623	0.0136224	0.0263674	177	178
APOM	-0.148673	0.0476369	0.0795853	177	178
APOOL	-0.0284202	0.706487	0.774215	177	178
APOO	-0.520523	9.52199e-14	1.43512e-12	177	178
APPBP2	-0.288628	9.34011e-05	0.000289424	177	178
APPL1	-0.109687	0.144977	0.21073	177	178
APPL2	-0.298059	5.32658e-05	0.000172409	177	178
APP	0.0547752	0.467723	0.55948	177	178
APRT	0.312364	2.18795e-05	7.6143e-05	177	178
APTX	-0.148708	0.0475845	0.0795113	177	178
AQP10	-0.0893089	0.235818	0.318929	177	162
AQP11	-0.301589	4.29497e-05	0.000141619	177	178
AQP12A	-0.118147	0.116257	0.174035	177	101
AQP12B	-0.0379841	0.614696	0.694948	177	158
AQP1	0.0420075	0.5777	0.661538	177	178
AQP2	0.268973	0.000282981	0.000797672	177	162
AQP3	-0.16285	0.0298628	0.0526299	177	178
AQP4	-0.423065	4.02291e-09	2.68928e-08	177	173
AQP5	0.490153	3.80085e-12	4.29474e-11	177	175
AQP6	0.073867	0.327133	0.417876	177	176
AQP7P1	0.0616672	0.413514	0.506556	177	176
AQP7P3	-0.0276287	0.714301	0.780622	177	149
AQP7	-0.293397	7.04819e-05	0.000223279	177	178
AQP8	-0.0906485	0.228837	0.310827	177	158
AQP9	0.439863	8.08697e-10	6.08029e-09	177	178
AQPEP	0.128951	0.0862595	0.134127	177	172
AQR	0.328746	7.45456e-06	2.83311e-05	177	178
ARAF	-0.0386687	0.608328	0.688911	177	178
ARAP1	0.00733943	0.922542	0.943537	177	178
ARAP2	0.571834	7.62257e-17	2.09929e-15	177	178
ARAP3	0.349686	1.71466e-06	7.28527e-06	177	178
ARCN1	0.238638	0.00133722	0.00325372	177	178
ARC	-0.275501	0.000197621	0.000574164	177	177
AREG	0.549473	1.98055e-15	4.10949e-14	177	178
ARF1	0.216199	0.00374955	0.00826481	177	178
ARF3	-0.318875	1.43696e-05	5.17002e-05	177	178
ARF4	0.491123	3.39723e-12	3.86964e-11	177	178
ARF5	-0.154541	0.0394274	0.0673319	177	178
ARF6	0.483776	7.8789e-12	8.43059e-11	177	178
ARFGAP1	-0.161068	0.0317279	0.055521	177	178
ARFGAP2	-0.184035	0.0139294	0.0268643	177	178
ARFGAP3	0.0643964	0.393111	0.485715	177	178
ARFGEF1	0.108039	0.151155	0.218377	177	178
ARFGEF2	-0.0973282	0.196204	0.273048	177	178
ARFIP1	0.134242	0.0740213	0.117274	177	178
ARFIP2	-0.309185	2.67698e-05	9.17571e-05	177	178
ARFRP1	0.0121435	0.872189	0.905622	177	178
ARG1	-0.370844	3.47459e-07	1.6644e-06	177	132
ARG2	-0.499419	1.28238e-12	1.57404e-11	177	178
ARGFXP2	0.0697301	0.355024	0.447025	177	133
ARGFX	-0.00717154	0.924309	0.944843	177	20
ARGLU1	-0.0712691	0.344479	0.436147	177	178
ARHGAP10	0.164907	0.0278273	0.0494657	177	178
ARHGAP11A	0.459027	1.16159e-10	1.00699e-09	177	178
ARHGAP11B	0.375895	2.33308e-07	1.1548e-06	177	176
ARHGAP12	0.259347	0.000472741	0.00126907	177	178
ARHGAP15	0.0534862	0.478278	0.569281	177	178
ARHGAP17	0.102276	0.174312	0.246661	177	178
ARHGAP18	0.267128	0.0003127	0.000874339	177	178
ARHGAP19	-0.166045	0.0267529	0.0477621	177	178
ARHGAP1	0.364645	5.61287e-07	2.59017e-06	177	178
ARHGAP20	0.127428	0.0900679	0.139206	177	178
ARHGAP21	0.427541	2.64598e-09	1.82623e-08	177	178
ARHGAP22	0.42115	4.80395e-09	3.16856e-08	177	178
ARHGAP23	0.423005	4.04555e-09	2.70168e-08	177	178
ARHGAP24	-0.125792	0.0943071	0.144819	177	178
ARHGAP25	0.166791	0.0260674	0.0466942	177	178
ARHGAP26	0.441599	6.81681e-10	5.19043e-09	177	178
ARHGAP27	0.568938	1.17862e-16	3.091e-15	177	178
ARHGAP28	0.18232	0.0148601	0.0284705	177	178
ARHGAP29	0.110816	0.140862	0.205419	177	178
ARHGAP30	0.285388	0.000112767	0.00034344	177	178
ARHGAP31	0.257587	0.000518146	0.00137805	177	178
ARHGAP32	0.419352	5.66872e-09	3.67278e-08	177	178
ARHGAP33	-0.343584	2.66053e-06	1.09035e-05	177	178
ARHGAP36	-0.117793	0.117364	0.175416	177	136
ARHGAP39	-0.353737	1.27428e-06	5.53185e-06	177	178
ARHGAP42	0.582673	1.43497e-17	4.48265e-16	177	178
ARHGAP4	0.0907426	0.228352	0.310275	177	178
ARHGAP5	0.0562811	0.455556	0.547909	177	178
ARHGAP6	0.0388668	0.606491	0.687263	177	178
ARHGAP8	0.58966	4.7309e-18	1.61291e-16	177	178
ARHGAP9	0.265704	0.00033759	0.000936256	177	178
ARHGDIA	0.132513	0.0778546	0.122474	177	178
ARHGDIB	0.410092	1.3096e-08	8.06101e-08	177	178
ARHGDIG	-0.243666	0.00104715	0.00260752	177	169
ARHGEF10L	-0.366231	4.96946e-07	2.31705e-06	177	178
ARHGEF10	0.385129	1.10676e-07	5.78817e-07	177	178
ARHGEF11	-0.0756224	0.315736	0.405914	177	178
ARHGEF12	0.093246	0.215719	0.295548	177	178
ARHGEF15	-0.163708	0.0289984	0.0512572	177	178
ARHGEF16	0.248532	0.000822472	0.00209258	177	178
ARHGEF17	0.112075	0.136373	0.199728	177	178
ARHGEF18	0.306947	3.08119e-05	0.000104292	177	178
ARHGEF19	0.564663	2.22526e-16	5.4947e-15	177	178
ARHGEF1	0.15115	0.044012	0.0742191	177	178
ARHGEF2	0.536858	1.12064e-14	2.01817e-13	177	178
ARHGEF33	-0.341668	3.04826e-06	1.23745e-05	177	178
ARHGEF35	0.247376	0.000871432	0.00220495	177	178
ARHGEF37	-0.336409	4.40782e-06	1.73178e-05	177	178
ARHGEF38	0.238275	0.00136079	0.00330528	177	175
ARHGEF3	-0.0972821	0.196417	0.273268	177	178
ARHGEF4	0.0547109	0.468246	0.559936	177	178
ARHGEF5	0.308477	2.79899e-05	9.55747e-05	177	178
ARHGEF6	0.102105	0.175037	0.247546	177	178
ARHGEF7	0.0409186	0.587609	0.670633	177	178
ARHGEF9	-0.520267	9.83859e-14	1.47833e-12	177	178
ARID1A	-0.106493	0.157126	0.225718	177	178
ARID1B	0.0467419	0.535547	0.622973	177	178
ARID2	-0.127923	0.0888159	0.137615	177	178
ARID3A	-0.242633	0.00110152	0.00273191	177	178
ARID3B	-0.146044	0.0517523	0.0857292	177	178
ARID3C	0.00711044	0.924952	0.945242	177	79
ARID4A	0.00247415	0.973853	0.980447	177	178
ARID4B	0.137653	0.0669055	0.107377	177	178
ARID5A	0.257429	0.000522432	0.00138796	177	178
ARID5B	0.223687	0.00268686	0.0061069	177	178
ARIH1	0.296219	5.95236e-05	0.00019092	177	178
ARIH2	-0.427371	2.68866e-09	1.85375e-08	177	178
ARL10	0.0455054	0.546407	0.63285	177	178
ARL11	0.304255	3.64354e-05	0.000121763	177	178
ARL13A	0.0112015	0.882028	0.913534	177	99
ARL13B	0.0505541	0.50276	0.591917	177	178
ARL14	0.569491	1.08487e-16	2.89503e-15	177	175
ARL15	-0.32717	8.29068e-06	3.12504e-05	177	178
ARL16	-0.131562	0.080032	0.125583	177	178
ARL17A	-0.195814	0.00880618	0.0178635	177	178
ARL17B	-0.129513	0.084888	0.132213	177	162
ARL1	-0.365133	5.40716e-07	2.50342e-06	177	178
ARL2BP	0.278234	0.000169589	0.000499473	177	178
ARL2	-0.0753551	0.317455	0.407802	177	178
ARL3	-0.324134	1.01581e-05	3.76154e-05	177	178
ARL4A	0.121297	0.106774	0.161666	177	178
ARL4C	0.599113	1.00952e-18	3.9529e-17	177	178
ARL4D	0.270586	0.000259174	0.000736443	177	178
ARL5A	0.0873307	0.246397	0.330816	177	178
ARL5B	0.287119	0.000101996	0.000313226	177	178
ARL5C	-0.195262	0.00900269	0.0182169	177	62
ARL6IP1	0.309701	2.59116e-05	8.90934e-05	177	178
ARL6IP4	-0.387451	9.14205e-08	4.85171e-07	177	178
ARL6IP5	0.280474	0.000149421	0.000444175	177	178
ARL6IP6	0.304806	3.52119e-05	0.000118013	177	178
ARL6	-0.23268	0.00177519	0.00421299	177	178
ARL8A	0.149595	0.0462604	0.0776334	177	178
ARL8B	0.220318	0.00312563	0.00700036	177	178
ARL9	0.115634	0.124284	0.184311	177	178
ARMC10	0.460277	1.01919e-10	8.92144e-10	177	178
ARMC1	0.0369351	0.624508	0.703929	177	178
ARMC2	-0.518931	1.16598e-13	1.73615e-12	177	178
ARMC3	-0.137163	0.0678902	0.108763	177	172
ARMC4	-0.441547	6.85149e-10	5.21322e-09	177	158
ARMC5	-0.374555	2.59489e-07	1.27672e-06	177	178
ARMC6	-0.385446	1.07831e-07	5.65435e-07	177	178
ARMC7	0.0193821	0.79734	0.848641	177	178
ARMC8	0.13182	0.079436	0.124714	177	178
ARMC9	0.372971	2.94043e-07	1.43071e-06	177	178
ARMCX1	-0.261408	0.000424223	0.00115054	177	178
ARMCX2	-0.267776	0.000301937	0.00084652	177	178
ARMCX3	-0.286356	0.000106618	0.000326196	177	178
ARMCX5	-0.333288	5.46876e-06	2.12454e-05	177	178
ARMCX6	0.0874478	0.245762	0.330095	177	178
ARMS2	-0.186125	0.0128643	0.0250422	177	75
ARNT2	-0.433865	1.4486e-09	1.05311e-08	177	178
ARNTL2	0.588029	6.14389e-18	2.04184e-16	177	178
ARNTL	-0.0791958	0.293345	0.38187	177	178
ARNT	0.381671	1.46732e-07	7.49932e-07	177	178
ARPC1A	0.138573	0.0650847	0.104855	177	178
ARPC1B	0.60785	2.31249e-19	1.0369e-17	177	178
ARPC2	0.6958	4.33035e-27	9.2465e-25	177	178
ARPC3	0.241399	0.00116988	0.0028848	177	178
ARPC4	0.355857	1.08915e-06	4.78438e-06	177	178
ARPC5L	0.068687	0.362285	0.454644	177	178
ARPC5	0.545172	3.60559e-15	7.12256e-14	177	178
ARPM1	0.509333	3.86545e-13	5.20322e-12	177	178
ARPP19	-0.0676839	0.369354	0.461811	177	178
ARPP21	-0.369084	3.98548e-07	1.88583e-06	177	113
ARR3	-0.0141796	0.850989	0.889777	177	52
ARRB1	-0.0352487	0.640423	0.717451	177	178
ARRB2	-0.0754759	0.316678	0.406942	177	178
ARRDC1	0.235651	0.00154265	0.00370783	177	178
ARRDC2	0.299741	4.80897e-05	0.000157152	177	178
ARRDC3	0.126181	0.0932861	0.143511	177	178
ARRDC4	-0.374563	2.59327e-07	1.27624e-06	177	178
ARRDC5	0.145892	0.0520001	0.0861037	177	172
ARSA	-0.155835	0.0377864	0.0649462	177	178
ARSB	0.120384	0.109459	0.165086	177	178
ARSD	0.191249	0.0105504	0.0209897	177	178
ARSE	-0.0049714	0.947489	0.960704	177	178
ARSF	0.0556125	0.460936	0.553202	177	100
ARSG	-0.390347	7.18742e-08	3.89381e-07	177	178
ARSH	0.211312	0.00463403	0.0100004	177	133
ARSI	0.606582	2.87231e-19	1.2538e-17	177	178
ARSJ	0.182215	0.0149192	0.0285699	177	178
ARSK	-0.27846	0.000167447	0.000493458	177	178
ART1	-0.0037916	0.959939	0.969946	177	80
ART3	-0.140363	0.0616577	0.100059	177	162
ART4	-0.0794436	0.291833	0.380277	177	176
ART5	0.290577	8.32981e-05	0.00026061	177	174
ARTN	0.0188495	0.802793	0.852684	177	178
ARV1	-0.0844808	0.262211	0.348546	177	178
ARVCF	-0.490562	3.62503e-12	4.10546e-11	177	178
ARX	-0.364247	5.7868e-07	2.66484e-06	177	172
AR	0.17366	0.020437	0.0377295	177	176
AS3MT	-0.159908	0.0329946	0.0574731	177	178
ASAH1	-0.0352396	0.640509	0.717507	177	178
ASAH2B	-0.0926796	0.218533	0.298863	177	166
ASAH2	-0.0837797	0.266206	0.353144	177	174
ASAM	0.515717	1.74905e-13	2.51532e-12	177	178
ASAP1IT1	0.0298	0.69294	0.762928	177	25
ASAP1	0.332123	5.92404e-06	2.29106e-05	177	178
ASAP2	0.60839	2.10809e-19	9.58284e-18	177	178
ASAP3	0.30692	3.08644e-05	0.000104452	177	178
ASB10	-0.17697	0.0181218	0.0339274	177	34
ASB11	-0.0738836	0.327024	0.417787	177	16
ASB12	-0.258242	0.00050081	0.0013368	177	162
ASB13	-0.0509256	0.499622	0.589129	177	178
ASB14	-0.143474	0.0560576	0.0919903	177	178
ASB15	-0.22534	0.00249275	0.00570769	177	25
ASB16	-0.576596	3.68797e-17	1.0738e-15	177	178
ASB17	-0.105978	0.15915	0.228013	177	15
ASB18	0.0699404	0.353571	0.445564	177	14
ASB1	-0.179229	0.0166757	0.0315154	177	178
ASB2	0.131943	0.0791538	0.12432	177	178
ASB3	0.18467	0.0135983	0.0263336	177	178
ASB4	-0.39962	3.27567e-08	1.88184e-07	177	156
ASB5	-0.254632	0.000603584	0.00158377	177	94
ASB6	-0.183	0.0144848	0.0278197	177	178
ASB7	0.204004	0.00630743	0.013222	177	178
ASB8	-0.511244	3.05389e-13	4.19358e-12	177	178
ASB9	-0.0922405	0.220732	0.301433	177	178
ASCC1	0.334598	4.99706e-06	1.94857e-05	177	178
ASCC2	0.00236777	0.974977	0.981229	177	178
ASCC3	0.104058	0.166885	0.237461	177	178
ASCL1	-0.597917	1.23075e-18	4.73122e-17	177	166
ASCL2	-0.370345	3.61265e-07	1.72344e-06	177	177
ASCL3	-0.0246907	0.743559	0.805343	177	112
ASCL4	-0.0223841	0.766792	0.824455	177	102
ASF1A	-0.237649	0.00140227	0.00339685	177	178
ASF1B	0.532998	1.87772e-14	3.2447e-13	177	178
ASFMR1	0.00974571	0.89727	0.92501	177	94
ASGR1	-0.118064	0.116515	0.174319	177	178
ASGR2	0.00369482	0.960961	0.970581	177	177
ASH1L	0.0249039	0.741423	0.803777	177	178
ASH2L	0.00991317	0.895515	0.923686	177	178
ASIP	0.149372	0.0465906	0.0780946	177	129
ASL	0.131307	0.0806236	0.126388	177	178
ASMTL	-0.26673	0.000319467	0.000891244	177	178
ASMT	-0.247392	0.000870725	0.00220373	177	128
ASNA1	-0.250979	0.000727141	0.00187195	177	178
ASNSD1	-0.177886	0.0175229	0.032937	177	178
ASNS	-0.441471	6.90295e-10	5.24996e-09	177	178
ASPA	-0.113662	0.130876	0.192843	177	177
ASPDH	-0.517268	1.43892e-13	2.10608e-12	177	161
ASPG	0.138907	0.0644341	0.104001	177	155
ASPHD1	-0.168475	0.0245768	0.0443496	177	178
ASPHD2	0.148879	0.0473259	0.0791593	177	178
ASPH	0.475412	2.00397e-11	1.98331e-10	177	178
ASPM	0.629615	4.7958e-21	3.00102e-19	177	178
ASPN	0.506772	5.28841e-13	6.99953e-12	177	178
ASPRV1	-0.150434	0.0450364	0.075785	177	178
ASPSCR1	-0.343019	2.76965e-06	1.13327e-05	177	178
ASRGL1	-0.223055	0.00276467	0.00626287	177	178
ASS1	0.251109	0.000722349	0.00186035	177	178
ASTE1	0.0632227	0.401811	0.494332	177	178
ASTL	0.066232	0.379735	0.472792	177	111
ASTN1	-0.50256	8.80637e-13	1.11199e-11	177	174
ASTN2	-0.434094	1.41693e-09	1.03122e-08	177	178
ASXL1	-0.101068	0.179482	0.253108	177	178
ASXL2	0.141807	0.0590031	0.0961773	177	178
ASXL3	-0.359501	8.29411e-07	3.72322e-06	177	178
ASZ1	0.0604077	0.423136	0.516073	177	10
ATAD1	0.152728	0.041826	0.0709442	177	178
ATAD2B	0.165867	0.026918	0.0480264	177	178
ATAD2	0.151931	0.0429193	0.0726366	177	178
ATAD3A	0.0684625	0.36386	0.456244	177	178
ATAD3B	-0.00819773	0.913518	0.936778	177	178
ATAD3C	-0.352697	1.37576e-06	5.93204e-06	177	178
ATAD5	0.213086	0.0042934	0.00932225	177	178
ATCAY	-0.491853	3.12132e-12	3.59051e-11	177	173
ATE1	0.0570808	0.449167	0.541796	177	178
ATF1	0.0438445	0.561161	0.646832	177	178
ATF2	0.120864	0.108041	0.163259	177	178
ATF3	0.138852	0.0645409	0.104148	177	178
ATF4	-0.0541759	0.472614	0.56417	177	178
ATF5	-0.0918627	0.222636	0.303677	177	178
ATF6B	0.259911	0.00045898	0.00123549	177	178
ATF6	0.129475	0.0849783	0.132322	177	178
ATF7IP2	0.417216	6.89217e-09	4.40058e-08	177	178
ATF7IP	0.191859	0.0103006	0.0205493	177	178
ATF7	0.201021	0.00713281	0.0147783	177	178
ATG10	-0.215655	0.00383992	0.00843955	177	178
ATG12	0.242456	0.00111111	0.0027536	177	178
ATG16L1	0.522087	7.79691e-14	1.19795e-12	177	178
ATG16L2	-0.0962149	0.201394	0.279249	177	178
ATG2A	-0.191185	0.0105769	0.0210325	177	178
ATG2B	-0.353997	1.25009e-06	5.43281e-06	177	178
ATG3	0.133652	0.0753119	0.119004	177	178
ATG4A	-0.287547	9.94822e-05	0.000306459	177	178
ATG4B	-0.0932482	0.215708	0.295548	177	178
ATG4C	0.0453254	0.547997	0.63432	177	178
ATG4D	-0.422094	4.40235e-09	2.92219e-08	177	178
ATG5	0.0640652	0.395554	0.488223	177	178
ATG7	0.316125	1.71824e-05	6.11198e-05	177	178
ATG9A	-0.0548492	0.467121	0.558996	177	178
ATG9B	0.0186214	0.805132	0.854664	177	178
ATHL1	0.341071	3.17976e-06	1.28608e-05	177	178
ATIC	0.427147	2.746e-09	1.88999e-08	177	178
ATL1	-0.186471	0.0126951	0.024742	177	178
ATL2	0.372888	2.9598e-07	1.43872e-06	177	178
ATL3	0.568254	1.30555e-16	3.38347e-15	177	178
ATMIN	2.9517e-05	0.999688	0.999736	177	178
ATM	-0.0362403	0.631045	0.709235	177	178
ATN1	-0.177055	0.0180651	0.033834	177	178
ATOH1	0.0315161	0.676226	0.748629	177	83
ATOH7	-0.388299	8.5222e-08	4.54594e-07	177	165
ATOH8	-0.379536	1.74345e-07	8.78346e-07	177	178
ATOX1	-0.0823135	0.274694	0.362072	177	178
ATP10A	0.624248	1.28284e-20	7.48288e-19	177	178
ATP10B	0.376585	2.20847e-07	1.09724e-06	177	176
ATP10D	-0.0222424	0.768225	0.825288	177	178
ATP11A	0.302087	4.16538e-05	0.000137805	177	178
ATP11B	0.511746	2.86973e-13	3.95443e-12	177	178
ATP11C	0.461961	8.53755e-11	7.56368e-10	177	178
ATP12A	0.0745207	0.322858	0.413431	177	84
ATP13A1	-0.255101	0.000589222	0.00154958	177	178
ATP13A2	-0.259304	0.000473808	0.00127159	177	178
ATP13A3	0.277243	0.000179296	0.000525634	177	178
ATP13A4	0.00620215	0.934516	0.951644	177	176
ATP13A5	-0.126558	0.0923031	0.142183	177	102
ATP1A1	0.135828	0.0706397	0.112584	177	178
ATP1A2	-0.214307	0.00407214	0.00888965	177	178
ATP1A3	-0.576216	3.90967e-17	1.13357e-15	177	178
ATP1A4	0.0316387	0.675038	0.747505	177	132
ATP1B1	0.0987662	0.189645	0.265226	177	178
ATP1B2	-0.563738	2.5502e-16	6.26426e-15	177	178
ATP1B3	0.504213	7.21558e-13	9.30123e-12	177	178
ATP1B4	0.0815235	0.279343	0.367098	177	16
ATP2A1	0.198749	0.00782464	0.0160736	177	178
ATP2A2	-0.0355158	0.63789	0.715343	177	178
ATP2A3	-0.655464	3.16514e-23	2.93837e-21	177	178
ATP2B1	-0.371728	3.24211e-07	1.56556e-06	177	178
ATP2B2	-0.601469	6.81474e-19	2.77273e-17	177	175
ATP2B3	-0.382447	1.37774e-07	7.0799e-07	177	154
ATP2B4	0.307127	3.04673e-05	0.000103267	177	178
ATP2C1	0.295541	6.20006e-05	0.000198286	177	178
ATP2C2	0.253943	0.000625286	0.00163464	177	178
ATP4A	-0.109199	0.146788	0.212955	177	80
ATP4B	-0.153555	0.0407174	0.0692658	177	63
ATP5A1	-0.475621	1.95841e-11	1.94698e-10	177	178
ATP5B	-0.307763	2.92763e-05	9.96573e-05	177	178
ATP5C1	0.0866767	0.249966	0.334971	177	178
ATP5D	-0.21168	0.00456128	0.00985843	177	178
ATP5EP2	-0.0667507	0.376006	0.468887	177	178
ATP5E	-0.159704	0.0332223	0.0578087	177	178
ATP5F1	-0.11886	0.114054	0.171232	177	178
ATP5G1	-0.18737	0.0122647	0.0239931	177	178
ATP5G2	-0.293352	7.06711e-05	0.000223771	177	178
ATP5G3	0.158555	0.0345256	0.0598238	177	178
ATP5H	-0.0365375	0.628245	0.706908	177	178
ATP5I	-0.184189	0.0138484	0.0267368	177	178
ATP5J2	-0.0124907	0.868567	0.902809	177	178
ATP5J	-0.173451	0.0205913	0.0379932	177	178
ATP5L2	0.0520745	0.489984	0.580246	177	113
ATP5L	-0.175599	0.0190514	0.0354588	177	178
ATP5O	0.0327079	0.66471	0.738301	177	178
ATP5SL	-0.181523	0.0153109	0.029252	177	178
ATP5S	-0.403326	2.37661e-08	1.39286e-07	177	178
ATP6AP1L	-0.151115	0.0440628	0.074292	177	178
ATP6AP1	-0.543693	4.4218e-15	8.56383e-14	177	178
ATP6AP2	-0.321369	1.22004e-05	4.45852e-05	177	178
ATP6V0A1	-0.600461	8.06559e-19	3.23507e-17	177	178
ATP6V0A2	-0.112188	0.135979	0.199277	177	178
ATP6V0A4	0.0575578	0.44538	0.53796	177	162
ATP6V0B	-0.28276	0.000131167	0.000394777	177	178
ATP6V0C	-0.103249	0.170228	0.241591	177	178
ATP6V0D1	-0.327798	7.94711e-06	3.00643e-05	177	178
ATP6V0D2	0.398451	3.62152e-08	2.06493e-07	177	177
ATP6V0E1	0.0490859	0.515262	0.603387	177	178
ATP6V0E2	-0.632865	2.61797e-21	1.70851e-19	177	178
ATP6V1A	0.0210239	0.780591	0.835566	177	178
ATP6V1B1	0.195667	0.00885824	0.0179581	177	178
ATP6V1B2	-0.217035	0.00361462	0.00800452	177	178
ATP6V1C1	-0.152115	0.0426639	0.0722724	177	178
ATP6V1C2	-0.143874	0.0553676	0.0910242	177	178
ATP6V1D	-0.243063	0.00107858	0.00267904	177	178
ATP6V1E1	-0.0235793	0.754726	0.814004	177	178
ATP6V1E2	-0.208694	0.00518106	0.0110625	177	178
ATP6V1F	-0.0659525	0.381753	0.474616	177	178
ATP6V1G1	-0.426541	2.90711e-09	1.98911e-08	177	178
ATP6V1G2	-0.419158	5.77029e-09	3.73247e-08	177	178
ATP6V1G3	0.0315516	0.675882	0.748323	177	35
ATP6V1H	-0.183507	0.0142103	0.027342	177	178
ATP7A	0.00969545	0.897797	0.925312	177	178
ATP7B	-0.0358669	0.634569	0.712427	177	178
ATP8A1	-0.45039	2.8271e-10	2.30243e-09	177	178
ATP8A2	-0.378738	1.85894e-07	9.33433e-07	177	178
ATP8B1	0.228006	0.00220618	0.00511611	177	178
ATP8B2	-0.113865	0.130186	0.191941	177	178
ATP8B3	0.359433	8.33624e-07	3.74043e-06	177	178
ATP8B4	0.177007	0.0180973	0.0338878	177	178
ATP8B5P	0.0943951	0.210091	0.289279	177	178
ATP9A	-0.391413	6.57492e-08	3.58754e-07	177	178
ATP9B	-0.447509	3.78281e-10	3.00286e-09	177	178
ATPAF1	-0.551228	1.54717e-15	3.27907e-14	177	178
ATPAF2	-0.468493	4.2567e-11	3.95174e-10	177	178
ATPBD4	0.123591	0.100259	0.152937	177	178
ATPIF1	-0.30222	4.13156e-05	0.000136824	177	178
ATRIP	-0.0970582	0.197454	0.274401	177	178
ATRNL1	-0.501767	9.68648e-13	1.21305e-11	177	177
ATRN	-0.31936	1.39209e-05	5.02323e-05	177	178
ATRX	0.0872054	0.247079	0.331551	177	178
ATR	0.345647	2.29558e-06	9.53231e-06	177	178
ATXN10	-0.366899	4.72034e-07	2.20558e-06	177	178
ATXN1L	0.143456	0.0560874	0.0920193	177	178
ATXN1	0.41267	1.0399e-08	6.48469e-08	177	178
ATXN2L	0.226914	0.00231972	0.00535553	177	178
ATXN2	-0.281859	0.000138098	0.000413876	177	178
ATXN3L	0.0493063	0.513375	0.601605	177	3
ATXN3	0.0681513	0.36605	0.458437	177	178
ATXN7L1	-0.0835107	0.26775	0.354811	177	178
ATXN7L2	-0.317954	1.52584e-05	5.46593e-05	177	178
ATXN7L3B	-0.271269	0.000249674	0.000711802	177	178
ATXN7L3	0.245088	0.000976239	0.00244511	177	178
ATXN7	0.0277537	0.713065	0.779617	177	178
ATXN8OS	-0.0515995	0.493957	0.583732	177	32
AUH	-0.515849	1.72017e-13	2.4774e-12	177	178
AUP1	0.29187	7.71735e-05	0.000242689	177	178
AURKAIP1	-0.0940466	0.211787	0.291125	177	178
AURKAPS1	0.0584158	0.438615	0.531229	177	178
AURKA	0.392194	6.15808e-08	3.37874e-07	177	178
AURKB	0.526725	4.28337e-14	6.87495e-13	177	178
AURKC	-0.0909318	0.227379	0.309124	177	177
AUTS2	0.175249	0.019295	0.0358498	177	178
AVEN	0.426418	2.94087e-09	2.01081e-08	177	178
AVIL	-0.106423	0.157398	0.226044	177	178
AVL9	0.400986	2.91169e-08	1.68547e-07	177	178
AVPI1	0.385213	1.09915e-07	5.75141e-07	177	178
AVPR1A	0.177772	0.017596	0.0330557	177	176
AVPR1B	-0.418605	6.07082e-09	3.91151e-08	177	153
AVPR2	-0.161876	0.0308709	0.0542229	177	177
AWAT1	-0.167001	0.0258776	0.0464215	177	29
AWAT2	-0.24573	0.000945737	0.00237594	177	58
AXIN1	0.162449	0.0302747	0.0532941	177	178
AXIN2	-0.00205158	0.978317	0.98394	177	178
AXL	0.606962	2.69179e-19	1.18547e-17	177	178
AZGP1	0.0763211	0.311273	0.401194	177	178
AZI1	-0.145722	0.0522773	0.0865047	177	178
AZI2	-0.0662235	0.379796	0.472809	177	178
AZIN1	0.210447	0.00480861	0.0103365	177	178
AZU1	0.0679779	0.367273	0.459766	177	142
B2M	0.458048	1.28642e-10	1.10791e-09	177	178
B3GALNT1	0.136137	0.069995	0.111669	177	178
B3GALNT2	0.000854911	0.990964	0.993073	177	178
B3GALT1	-0.217118	0.00360135	0.00798044	177	147
B3GALT2	-0.320864	1.26122e-05	4.59796e-05	177	178
B3GALT4	0.144133	0.0549268	0.0903973	177	178
B3GALT5	0.352052	1.44241e-06	6.19778e-06	177	177
B3GALT6	-0.0775971	0.303229	0.392746	177	178
B3GALTL	0.434773	1.32717e-09	9.69465e-09	177	178
B3GAT1	-0.464866	6.27673e-11	5.68557e-10	177	176
B3GAT2	0.0793986	0.292107	0.380584	177	177
B3GAT3	-0.24531	0.000965609	0.00242063	177	178
B3GNT1	-0.652413	5.8732e-23	5.27894e-21	177	178
B3GNT2	0.470216	3.53411e-11	3.33413e-10	177	178
B3GNT3	0.50233	9.05413e-13	1.13963e-11	177	178
B3GNT4	-0.0317067	0.674379	0.746901	177	178
B3GNT5	0.501421	1.00966e-12	1.25963e-11	177	178
B3GNT6	0.242738	0.00109586	0.00271923	177	165
B3GNT7	0.39888	3.49094e-08	1.99739e-07	177	178
B3GNT8	-0.392212	6.14848e-08	3.37629e-07	177	178
B3GNT9	0.140423	0.0615456	0.0999017	177	178
B3GNTL1	0.12132	0.106707	0.161601	177	178
B4GALNT1	0.309194	2.67535e-05	9.17274e-05	177	178
B4GALNT2	0.149163	0.0469006	0.0785211	177	98
B4GALNT3	0.0901086	0.231633	0.31415	177	178
B4GALNT4	-0.407187	1.69424e-08	1.02265e-07	177	178
B4GALT1	0.666047	3.50644e-24	4.10274e-22	177	178
B4GALT2	0.280951	0.000145427	0.000433934	177	178
B4GALT3	0.0544964	0.469995	0.561687	177	178
B4GALT4	0.318766	1.44717e-05	5.20109e-05	177	178
B4GALT5	0.441885	6.62645e-10	5.05717e-09	177	178
B4GALT6	-0.387664	8.98186e-08	4.77696e-07	177	178
B4GALT7	-0.205604	0.00590061	0.0124444	177	178
B9D1	-0.61112	1.31664e-19	6.21367e-18	177	178
B9D2	-0.388485	8.39182e-08	4.48123e-07	177	178
BAALC	-0.0542534	0.47198	0.563617	177	178
BAAT	0.0442208	0.557802	0.643635	177	177
BACE1	-0.26611	0.000330313	0.000918431	177	178
BACE2	0.497514	1.60757e-12	1.93949e-11	177	178
BACH1	0.5238	6.25624e-14	9.80276e-13	177	178
BACH2	0.0709159	0.346882	0.438486	177	178
BAD	-0.0407613	0.589048	0.67177	177	178
BAG1	-0.203996	0.00630941	0.0132233	177	178
BAG2	0.0101442	0.893094	0.921618	177	178
BAG3	0.521742	8.14934e-14	1.24532e-12	177	178
BAG4	0.283679	0.000124434	0.000375602	177	178
BAG5	-0.144147	0.0549022	0.0903792	177	178
BAGE2	-0.104384	0.165554	0.235753	177	150
BAGE	-0.0702715	0.351292	0.443324	177	19
BAHCC1	-0.17419	0.0200496	0.0371044	177	178
BAHD1	-0.363141	6.2965e-07	2.88077e-06	177	178
BAI1	-0.0332952	0.659064	0.733554	177	177
BAI2	0.311209	2.35492e-05	8.16236e-05	177	178
BAI3	-0.535103	1.41816e-14	2.50604e-13	177	175
BAIAP2L1	0.42827	2.47005e-09	1.7167e-08	177	178
BAIAP2L2	0.14025	0.0618701	0.100358	177	178
BAIAP2	-0.0650454	0.38835	0.481108	177	178
BAIAP3	-0.352366	1.4096e-06	6.06999e-06	177	178
BAK1	0.478931	1.35714e-11	1.39553e-10	177	178
BAMBI	-0.273449	0.000221444	0.00063757	177	178
BANF1	0.166828	0.0260345	0.0466521	177	178
BANF2	-0.106931	0.155413	0.223729	177	46
BANK1	0.281659	0.000139688	0.00041807	177	177
BANP	-0.0761359	0.312452	0.402399	177	178
BAP1	0.063612	0.398912	0.491408	177	178
BARD1	0.335446	4.71248e-06	1.84341e-05	177	177
BARHL1	-0.154342	0.0396849	0.06769	177	67
BARHL2	0.0715019	0.342901	0.434482	177	21
BARX1	0.215989	0.00378431	0.00832936	177	170
BARX2	0.463137	7.54073e-11	6.74707e-10	177	176
BASE	-0.214025	0.00412237	0.00898569	177	8
BASP1	0.389032	8.01949e-08	4.29967e-07	177	178
BAT1	0.00985632	0.89611	0.924152	177	178
BAT2L1	-0.186769	0.0125513	0.0244738	177	178
BAT2L2	0.413377	9.75914e-09	6.10881e-08	177	178
BAT2	-0.0723049	0.337495	0.428759	177	178
BAT3	-0.0151645	0.840772	0.882267	177	178
BAT4	-0.286496	0.000105754	0.000323761	177	178
BAT5	-0.512563	2.59303e-13	3.61343e-12	177	178
BATF2	0.253777	0.000630636	0.0016458	177	178
BATF3	0.0870121	0.248132	0.332806	177	178
BATF	0.514069	2.14981e-13	3.04516e-12	177	178
BAX	0.0433595	0.565506	0.650892	177	178
BAZ1A	0.567886	1.37919e-16	3.56032e-15	177	178
BAZ1B	-0.179346	0.0166033	0.0313906	177	178
BAZ2A	-0.113069	0.13291	0.19549	177	178
BAZ2B	-0.0157845	0.834354	0.877581	177	178
BBC3	0.233894	0.00167657	0.00400441	177	178
BBOX1	0.106812	0.155879	0.224285	177	171
BBS10	-0.202693	0.00665906	0.0138928	177	178
BBS12	-0.327546	8.0833e-06	3.05503e-05	177	178
BBS1	-0.280544	0.000148834	0.00044263	177	178
BBS2	-0.242404	0.00111391	0.00275917	177	178
BBS4	-0.311141	2.36507e-05	8.19464e-05	177	178
BBS5	-0.505279	6.34174e-13	8.28279e-12	177	178
BBS7	-0.0891033	0.236902	0.320102	177	178
BBS9	-0.0896113	0.234229	0.317236	177	178
BBX	0.00902453	0.904835	0.930335	177	178
BCAM	-0.458349	1.24664e-10	1.076e-09	177	178
BCAN	0.104697	0.164282	0.234211	177	178
BCAP29	0.0225317	0.765299	0.823207	177	178
BCAP31	0.0056744	0.940077	0.955835	177	178
BCAR1	0.147881	0.0488466	0.0813658	177	178
BCAR3	0.289799	8.71998e-05	0.000271612	177	178
BCAR4	-0.149609	0.0462387	0.0776035	177	40
BCAS1	0.590102	4.4063e-18	1.51531e-16	177	177
BCAS2	-0.111647	0.137886	0.201683	177	178
BCAS3	-0.239417	0.0012879	0.00314639	177	178
BCAS4	0.305306	3.41333e-05	0.000114671	177	178
BCAT1	0.480085	1.19319e-11	1.24025e-10	177	178
BCAT2	-0.37128	3.358e-07	1.61521e-06	177	178
BCCIP	-0.0851481	0.258448	0.344307	177	178
BCDIN3D	-0.376563	2.21225e-07	1.09829e-06	177	178
BCHE	0.0407373	0.589267	0.671904	177	178
BCKDHA	-0.438494	9.24716e-10	6.91056e-09	177	178
BCKDHB	-0.254313	0.000613553	0.00160779	177	178
BCKDK	0.222474	0.00283802	0.00640774	177	178
BCL10	0.486694	5.65469e-12	6.22237e-11	177	178
BCL11A	-0.30984	2.56841e-05	8.84033e-05	177	178
BCL11B	0.327664	8.01948e-06	3.03207e-05	177	178
BCL2A1	0.420014	5.33411e-09	3.48556e-08	177	178
BCL2L10	-0.16041	0.0324413	0.0566491	177	171
BCL2L11	0.116401	0.121789	0.181139	177	178
BCL2L12	0.588651	5.56268e-18	1.86751e-16	177	178
BCL2L13	-0.149541	0.0463398	0.0777467	177	178
BCL2L14	0.50932	3.87141e-13	5.2077e-12	177	177
BCL2L15	0.529989	2.79456e-14	4.67114e-13	177	178
BCL2L1	0.400456	3.04792e-08	1.75867e-07	177	178
BCL2L2	-0.402266	2.60602e-08	1.51786e-07	177	178
BCL2	-0.0480013	0.524599	0.612218	177	178
BCL3	0.305242	3.42705e-05	0.000115073	177	178
BCL6B	0.0507003	0.501525	0.590904	177	178
BCL6	0.466007	5.55762e-11	5.08074e-10	177	178
BCL7A	-0.242842	0.00109033	0.00270618	177	178
BCL7B	-0.317743	1.54701e-05	5.53475e-05	177	178
BCL7C	0.199226	0.00767466	0.0157835	177	178
BCL8	-0.0386712	0.608305	0.688911	177	151
BCL9L	0.518514	1.22915e-13	1.82334e-12	177	178
BCL9	-0.216667	0.00367342	0.00811962	177	178
BCLAF1	-0.175283	0.0192716	0.0358188	177	178
BCMO1	0.142505	0.0577553	0.0944392	177	177
BCO2	-0.0699491	0.353511	0.445528	177	178
BCORL1	0.101898	0.175915	0.248627	177	178
BCORL2	0.0578203	0.443304	0.536009	177	91
BCOR	-0.26084	0.000437113	0.00118274	177	178
BCR	0.0428635	0.569965	0.654576	177	178
BCS1L	-0.0402791	0.593466	0.675708	177	178
BCYRN1	0.0259559	0.730911	0.79504	177	5
BDH1	-0.159085	0.0339194	0.058892	177	178
BDH2	0.512228	2.70328e-13	3.73548e-12	177	178
BDKRB1	0.351902	1.45838e-06	6.2623e-06	177	178
BDKRB2	0.351931	1.45531e-06	6.25051e-06	177	178
BDNFOS	-0.346006	2.23717e-06	9.31323e-06	177	178
BDNF	0.320857	1.26181e-05	4.59928e-05	177	178
BDP1	-0.093672	0.21362	0.29322	177	178
BEAN	0.616461	5.1732e-20	2.71339e-18	177	178
BECN1	-0.0267984	0.72253	0.787526	177	178
BEGAIN	-0.276601	0.000185858	0.00054342	177	178
BEND2	-0.298308	5.24655e-05	0.000170102	177	25
BEND3	-0.187572	0.0121697	0.0238261	177	178
BEND4	-0.0199594	0.79144	0.843867	177	160
BEND5	-0.330973	6.40816e-06	2.46336e-05	177	178
BEND6	0.257871	0.000510559	0.00135942	177	178
BEND7	-0.185011	0.0134229	0.0260322	177	178
BEST1	0.0597172	0.428465	0.521379	177	178
BEST2	-0.0652462	0.386883	0.479638	177	68
BEST3	-0.0872517	0.246827	0.331303	177	164
BEST4	0.156758	0.0366525	0.063144	177	178
BET1L	0.0106706	0.887582	0.917711	177	178
BET1	-0.228414	0.00216506	0.00503352	177	178
BET3L	0.237171	0.00143476	0.00346536	177	128
BEX1	-0.509211	3.92381e-13	5.27461e-12	177	178
BEX2	-0.538102	9.47685e-15	1.73354e-13	177	178
BEX4	-0.52012	1.00234e-13	1.50382e-12	177	178
BEX5	-0.543827	4.34061e-15	8.43137e-14	177	178
BFAR	0.454532	1.85113e-10	1.553e-09	177	178
BFSP1	0.0718468	0.340572	0.431974	177	178
BFSP2	0.0842986	0.263246	0.349756	177	132
BGLAP	-0.205051	0.00603843	0.0127107	177	178
BGN	0.529058	3.15832e-14	5.1914e-13	177	178
BHLHA15	-0.164096	0.028615	0.0506836	177	174
BHLHB9	-0.43979	8.1447e-10	6.11905e-09	177	178
BHLHE22	0.0879576	0.243009	0.326778	177	178
BHLHE23	0.0347751	0.644921	0.72139	177	3
BHLHE40	0.47959	1.26105e-11	1.30623e-10	177	178
BHLHE41	0.395498	4.65916e-08	2.60918e-07	177	178
BHMT2	0.142979	0.0569192	0.0932073	177	178
BHMT	-0.154595	0.0393571	0.0672236	177	157
BICC1	0.399262	3.37821e-08	1.93794e-07	177	177
BICD1	0.288964	9.15781e-05	0.000284102	177	178
BICD2	0.0743392	0.324041	0.414812	177	178
BID	0.384383	1.1765e-07	6.12213e-07	177	178
BIK	0.374527	2.60063e-07	1.27922e-06	177	178
BIN1	-0.0770453	0.306691	0.396502	177	178
BIN2	0.251378	0.000712584	0.00183951	177	178
BIN3	0.0456688	0.544966	0.63154	177	178
BIRC2	0.338069	3.92626e-06	1.55774e-05	177	178
BIRC3	0.571381	8.16212e-17	2.23543e-15	177	178
BIRC5	0.501302	1.02421e-12	1.27616e-11	177	178
BIRC6	0.0751563	0.318737	0.409096	177	178
BIRC7	0.469662	3.75261e-11	3.51678e-10	177	173
BIRC8	0.0556349	0.460755	0.553051	177	3
BIVM	-0.291648	7.81941e-05	0.000245781	177	178
BLCAP	-0.108738	0.14851	0.215013	177	178
BLID	0.177162	0.0179949	0.0337122	177	26
BLK	0.0498158	0.509027	0.597821	177	174
BLMH	-0.313231	2.06996e-05	7.23808e-05	177	178
BLM	0.424141	3.63958e-09	2.45377e-08	177	178
BLNK	0.323886	1.03275e-05	3.82212e-05	177	178
BLOC1S1	-0.352102	1.43713e-06	6.17914e-06	177	178
BLOC1S2	0.0343176	0.64928	0.725047	177	178
BLOC1S3	0.0451212	0.549803	0.636001	177	178
BLVRA	0.220622	0.00308356	0.0069132	177	178
BLVRB	0.357725	9.47595e-07	4.216e-06	177	178
BLZF1	0.417238	6.87843e-09	4.39322e-08	177	178
BMF	0.330283	6.71642e-06	2.57136e-05	177	178
BMI1	-0.0224453	0.766172	0.823922	177	178
BMP10	-0.0954986	0.204786	0.283177	177	14
BMP15	0.0553021	0.463446	0.555606	177	10
BMP1	0.592711	2.88961e-18	1.03068e-16	177	178
BMP2K	0.188377	0.0117976	0.0231918	177	178
BMP2	0.201497	0.00699478	0.0145228	177	178
BMP3	0.141195	0.0601174	0.0977922	177	173
BMP4	0.493025	2.72337e-12	3.16963e-11	177	178
BMP5	-0.113223	0.132381	0.194784	177	170
BMP6	-0.156983	0.0363807	0.0627304	177	178
BMP7	0.212705	0.0043646	0.00946852	177	178
BMP8A	0.415238	8.24885e-09	5.21294e-08	177	178
BMP8B	0.22857	0.00214958	0.00500246	177	178
BMPER	-0.329062	7.29697e-06	2.77588e-05	177	177
BMPR1A	0.0505711	0.502617	0.591874	177	178
BMPR1B	0.528813	3.26106e-14	5.34253e-13	177	177
BMPR2	0.332668	5.70664e-06	2.21087e-05	177	178
BMS1P4	0.0111673	0.882386	0.913811	177	178
BMS1P5	-0.00918335	0.903168	0.928863	177	178
BMS1	0.242091	0.00113108	0.0027987	177	178
BMX	-0.0271334	0.719205	0.784867	177	178
BNC1	-0.12773	0.0893018	0.138216	177	158
BNC2	0.504792	6.727e-13	8.73406e-12	177	178
BNIP1	-0.425689	3.14925e-09	2.14218e-08	177	178
BNIP2	0.549695	1.91982e-15	3.99605e-14	177	178
BNIP3L	0.194115	0.00942311	0.018969	177	178
BNIP3	-0.353466	1.30001e-06	5.63118e-06	177	178
BNIPL	-0.0739047	0.326886	0.417671	177	178
BOC	0.0943901	0.210115	0.28928	177	178
BOD1L	0.0296334	0.69457	0.764553	177	178
BOD1	-0.367836	4.39067e-07	2.06324e-06	177	178
BOK	0.382401	1.38289e-07	7.10453e-07	177	178
BOLA1	-0.11812	0.116342	0.174112	177	178
BOLA2	0.166894	0.0259739	0.046573	177	178
BOLA3	-0.19758	0.0082034	0.0167611	177	178
BOLL	0.0751181	0.318984	0.409318	177	48
BOP1	0.0691216	0.359249	0.451522	177	178
BPESC1	0.039489	0.600736	0.682307	177	11
BPGM	0.117267	0.119021	0.177598	177	178
BPHL	0.00369949	0.960912	0.970581	177	178
BPIL1	-0.133574	0.0754826	0.119245	177	54
BPIL2	-0.108784	0.148337	0.214793	177	54
BPI	0.298626	5.14649e-05	0.000167214	177	166
BPNT1	0.284778	0.000116812	0.000354705	177	178
BPTF	-0.276142	0.000190687	0.000556142	177	178
BPY2	0.0197143	0.793943	0.845783	177	5
BRAF	0.22659	0.0023544	0.00542609	177	178
BRAP	-0.528113	3.57422e-14	5.81701e-13	177	178
BRCA1	0.131962	0.0791092	0.12426	177	178
BRCA2	0.499553	1.26211e-12	1.55205e-11	177	178
BRCC3	0.217599	0.00352592	0.00782333	177	178
BRD1	-0.223522	0.00270708	0.00614932	177	178
BRD2	-0.180965	0.0156336	0.0297907	177	178
BRD3	-0.166707	0.0261437	0.0468054	177	178
BRD4	0.0327004	0.664782	0.738302	177	178
BRD7P3	0.0449815	0.55104	0.637208	177	117
BRD7	-0.0880817	0.242343	0.326059	177	178
BRD8	-0.562779	2.93641e-16	7.10704e-15	177	178
BRD9	0.0554497	0.462251	0.554511	177	178
BRDT	-0.0185511	0.805853	0.855016	177	54
BREA2	0.286885	0.000103391	0.000317117	177	176
BRE	0.142915	0.0570315	0.0933483	177	178
BRF1	-0.475578	1.96768e-11	1.95449e-10	177	178
BRF2	-0.22772	0.00223547	0.00517857	177	178
BRI3BP	-0.0880777	0.242364	0.326066	177	178
BRI3	0.355367	1.12955e-06	4.9459e-06	177	178
BRIP1	0.410415	1.27243e-08	7.84323e-08	177	178
BRIX1	0.00510003	0.946133	0.959796	177	178
BRMS1L	-0.224202	0.00262493	0.00597851	177	178
BRMS1	0.101187	0.178967	0.252575	177	178
BRP44L	-0.272782	0.000229744	0.000658974	177	178
BRP44	-0.233269	0.00172669	0.00411022	177	178
BRPF1	-0.0369881	0.62401	0.703568	177	178
BRPF3	-0.204106	0.0062807	0.013173	177	178
BRS3	-0.194745	0.00918988	0.01856	177	122
BRSK1	-0.420263	5.21346e-09	3.41248e-08	177	178
BRSK2	-0.47003	3.60613e-11	3.3956e-10	177	177
BRWD1	-0.115279	0.125451	0.185762	177	178
BRWD3	0.225633	0.00245962	0.00563966	177	178
BSCL2	-0.488499	4.59832e-12	5.12555e-11	177	178
BSDC1	-0.253269	0.000647238	0.00168556	177	178
BSG	-0.221589	0.00295306	0.00664548	177	178
BSND	-0.244052	0.00102743	0.00256261	177	86
BSN	-0.578913	2.57934e-17	7.76315e-16	177	178
BSPRY	-0.100704	0.181059	0.255022	177	178
BST1	0.467962	4.50738e-11	4.17075e-10	177	178
BST2	0.486321	5.9003e-12	6.47102e-11	177	178
BSX	0.0384813	0.610068	0.690525	177	9
BTAF1	-0.0562945	0.455448	0.547898	177	178
BTBD10	0.409331	1.40133e-08	8.57093e-08	177	178
BTBD11	-0.204733	0.00611907	0.0128653	177	178
BTBD12	-0.0553193	0.463306	0.555473	177	178
BTBD16	0.227381	0.00227056	0.00525123	177	177
BTBD17	-0.575094	4.64293e-17	1.3229e-15	177	150
BTBD18	-0.226336	0.00238197	0.00548388	177	152
BTBD19	0.278602	0.000166108	0.000489802	177	178
BTBD1	-0.00333309	0.96478	0.973494	177	178
BTBD2	-0.184107	0.0138915	0.0268068	177	178
BTBD3	-0.508575	4.24243e-13	5.67974e-12	177	178
BTBD6	-0.180486	0.0159154	0.030249	177	178
BTBD7	0.0968958	0.198208	0.275294	177	178
BTBD8	0.0754756	0.31668	0.406942	177	171
BTBD9	-0.364808	5.54354e-07	2.56176e-06	177	178
BTC	-0.0757314	0.315038	0.405227	177	176
BTD	-0.35725	9.81811e-07	4.35592e-06	177	178
BTF3L1	0.0444805	0.555489	0.641491	177	35
BTF3L4	-0.0661421	0.380383	0.473331	177	178
BTF3	0.101074	0.179455	0.253088	177	178
BTG1	-0.23865	0.00133642	0.00325288	177	178
BTG2	-0.247204	0.000878946	0.00222169	177	178
BTG3	0.114497	0.128052	0.18923	177	178
BTG4	0.174848	0.0195782	0.0363068	177	36
BTK	0.286983	0.000102808	0.000315525	177	178
BTLA	0.0525793	0.485781	0.5762	177	176
BTN1A1	-0.00475542	0.949768	0.962148	177	148
BTN2A1	0.0338853	0.65341	0.728369	177	178
BTN2A2	0.386038	1.02713e-07	5.4046e-07	177	178
BTN2A3	0.496812	1.74663e-12	2.09447e-11	177	178
BTN3A1	0.296959	5.69268e-05	0.000183215	177	178
BTN3A2	0.312429	2.17885e-05	7.58666e-05	177	178
BTN3A3	0.289179	9.04353e-05	0.000280777	177	178
BTNL2	0.0559343	0.458342	0.550723	177	35
BTNL3	0.106108	0.158638	0.227527	177	137
BTNL8	0.222926	0.00278088	0.00629503	177	172
BTNL9	-0.340428	3.32715e-06	1.34049e-05	177	178
BTRC	-0.351827	1.46639e-06	6.29534e-06	177	178
BUB1B	0.503171	8.18182e-13	1.03976e-11	177	178
BUB1	0.604282	4.24461e-19	1.79344e-17	177	178
BUB3	0.2292	0.00208792	0.00487502	177	178
BUD13	0.00499984	0.947189	0.960449	177	178
BUD31	-0.048924	0.516651	0.604688	177	178
BVES	-0.213574	0.0042037	0.00914052	177	178
BYSL	-0.0045269	0.952179	0.963976	177	178
BZRAP1	-0.405462	1.97193e-08	1.17484e-07	177	178
BZW1	0.456517	1.50806e-10	1.28536e-09	177	178
BZW2	0.457231	1.40049e-10	1.19988e-09	177	178
C10orf105	0.0208196	0.78267	0.837066	177	177
C10orf107	-0.114058	0.12953	0.191143	177	176
C10orf108	-0.309437	2.63477e-05	9.0424e-05	177	178
C10orf10	-0.0677577	0.368831	0.461377	177	178
C10orf110	0.0159259	0.832892	0.876369	177	178
C10orf111	-0.424859	3.40345e-09	2.30163e-08	177	177
C10orf113	0.0604606	0.422729	0.51564	177	23
C10orf114	0.0338813	0.653448	0.72837	177	178
C10orf116	0.218573	0.00337756	0.00751862	177	178
C10orf118	-0.0127069	0.866313	0.901034	177	178
C10orf119	0.372318	3.09552e-07	1.49953e-06	177	178
C10orf11	0.0859913	0.253745	0.339185	177	178
C10orf120	-0.0734682	0.329759	0.420823	177	26
C10orf125	0.237326	0.00142414	0.00344266	177	178
C10orf128	0.136144	0.0699811	0.11166	177	175
C10orf129	-0.22231	0.002859	0.00645216	177	74
C10orf12	0.427664	2.61559e-09	1.80779e-08	177	178
C10orf131	0.0293002	0.697836	0.767123	177	119
C10orf137	-0.185632	0.0131091	0.0254737	177	178
C10orf140	-0.197121	0.00835627	0.0170418	177	178
C10orf18	0.0798716	0.289232	0.377435	177	178
C10orf25	-0.193883	0.00951012	0.0191169	177	178
C10orf26	0.496484	1.8156e-12	2.17192e-11	177	178
C10orf27	0.139871	0.0625841	0.101388	177	66
C10orf28	0.106373	0.157594	0.226263	177	178
C10orf2	0.0493899	0.51266	0.601017	177	178
C10orf32	-0.387388	9.18913e-08	4.87409e-07	177	178
C10orf35	-0.187857	0.0120366	0.0235983	177	178
C10orf40	0.0617724	0.412716	0.505735	177	7
C10orf41	-0.0882213	0.241594	0.325251	177	178
C10orf46	0.305785	3.3132e-05	0.000111515	177	178
C10orf47	0.497426	1.62437e-12	1.95855e-11	177	178
C10orf4	-0.224736	0.00256213	0.00585097	177	178
C10orf50	-0.0349865	0.642912	0.719592	177	95
C10orf53	-0.595362	1.8746e-18	6.99403e-17	177	22
C10orf54	0.295018	6.39742e-05	0.000204071	177	178
C10orf55	0.656179	2.73589e-23	2.60094e-21	177	174
C10orf57	0.169914	0.0233614	0.0424272	177	178
C10orf58	-0.0757543	0.314891	0.405091	177	178
C10orf62	-0.203636	0.00640431	0.0134038	177	101
C10orf67	0.107302	0.153978	0.22197	177	161
C10orf68	-0.3201	1.32622e-05	4.80745e-05	177	177
C10orf71	-0.228933	0.00211378	0.00492958	177	53
C10orf72	0.300668	4.54429e-05	0.000149118	177	178
C10orf75	-0.468408	4.29601e-11	3.98449e-10	177	178
C10orf76	-0.155496	0.0382114	0.0655611	177	178
C10orf78	0.400087	3.14647e-08	1.81183e-07	177	178
C10orf79	-0.38656	9.83908e-08	5.19375e-07	177	177
C10orf81	0.411141	1.19261e-08	7.38807e-08	177	178
C10orf82	-0.0722436	0.337905	0.429225	177	134
C10orf84	0.0171333	0.82043	0.866799	177	178
C10orf88	-0.338098	3.91824e-06	1.55487e-05	177	178
C10orf90	0.0479071	0.525414	0.612914	177	138
C10orf91	0.274623	0.000207503	0.000600727	177	162
C10orf93	-0.405694	1.93214e-08	1.15322e-07	177	165
C10orf95	-0.19615	0.00868839	0.0176535	177	178
C10orf96	0.0441087	0.558802	0.644564	177	14
C10orf99	0.0896253	0.234156	0.317158	177	82
C11orf10	0.0824215	0.274062	0.361519	177	178
C11orf16	-0.353476	1.29902e-06	5.62814e-06	177	124
C11orf17	0.137798	0.0666152	0.106992	177	178
C11orf1	0.00295514	0.968772	0.976326	177	178
C11orf20	-0.0442388	0.557642	0.643563	177	156
C11orf21	0.0232577	0.757967	0.816831	177	177
C11orf24	0.51584	1.72228e-13	2.47863e-12	177	178
C11orf2	-0.218029	0.00345973	0.00768424	177	178
C11orf30	0.0486602	0.518916	0.606875	177	178
C11orf31	0.0214272	0.776492	0.831899	177	178
C11orf34	-0.0390556	0.604742	0.685833	177	74
C11orf35	-0.0644555	0.392676	0.485359	177	178
C11orf36	-0.269694	0.000272104	0.000769645	177	13
C11orf41	0.292025	7.64653e-05	0.000240692	177	178
C11orf42	-0.142366	0.0580025	0.0947808	177	145
C11orf45	0.302009	4.18557e-05	0.000138358	177	178
C11orf46	-0.099195	0.18772	0.262981	177	178
C11orf48	0.157999	0.0351727	0.0608172	177	178
C11orf49	-0.286427	0.00010618	0.000325017	177	178
C11orf51	-0.324267	1.00687e-05	3.73054e-05	177	178
C11orf52	-0.175423	0.0191739	0.035664	177	178
C11orf53	0.14313	0.0566557	0.0928255	177	174
C11orf54	0.0466677	0.536196	0.623581	177	178
C11orf57	0.0219543	0.771145	0.827515	177	178
C11orf58	-0.111029	0.140093	0.204489	177	178
C11orf59	0.0286796	0.703934	0.772195	177	178
C11orf61	0.0688383	0.361226	0.453546	177	178
C11orf63	-0.00296314	0.968687	0.976291	177	177
C11orf65	-0.102649	0.172736	0.244782	177	176
C11orf66	-0.31109	2.37273e-05	8.21975e-05	177	178
C11orf67	0.0129477	0.863804	0.899134	177	178
C11orf68	0.309941	2.55214e-05	8.78585e-05	177	178
C11orf70	-0.100647	0.181307	0.255282	177	178
C11orf71	-0.492067	3.04482e-12	3.50864e-11	177	178
C11orf73	0.180089	0.0161522	0.0306609	177	178
C11orf74	0.0906366	0.228898	0.310889	177	178
C11orf75	0.214226	0.00408648	0.00891603	177	178
C11orf80	0.208165	0.00529843	0.0112912	177	178
C11orf82	0.549382	2.00603e-15	4.14632e-14	177	178
C11orf83	-0.080472	0.285611	0.373499	177	178
C11orf84	-0.14982	0.045929	0.0771623	177	178
C11orf85	0.0182825	0.808609	0.856975	177	107
C11orf86	0.393992	5.29275e-08	2.93738e-07	177	170
C11orf87	0.151851	0.0430295	0.072792	177	157
C11orf88	-0.0142181	0.850589	0.8895	177	165
C11orf90	0.229078	0.00209969	0.00489983	177	162
C11orf92	-0.0916386	0.223772	0.304995	177	178
C11orf93	-0.0106665	0.887624	0.917711	177	178
C11orf94	-0.0174034	0.817648	0.864562	177	22
C11orf95	0.0154339	0.837982	0.880226	177	178
C11orf9	0.197038	0.00838434	0.0170937	177	178
C12orf10	-0.440045	7.94321e-10	5.98358e-09	177	178
C12orf11	0.201946	0.00686712	0.0142787	177	178
C12orf12	0.118347	0.115637	0.173254	177	9
C12orf23	-0.26382	0.000373329	0.00102602	177	178
C12orf24	-0.419609	5.53653e-09	3.60164e-08	177	178
C12orf26	-0.198565	0.00788329	0.0161806	177	178
C12orf27	-0.426848	2.82445e-09	1.93791e-08	177	175
C12orf29	-0.374942	2.51649e-07	1.24061e-06	177	178
C12orf32	-0.0459274	0.542689	0.629529	177	178
C12orf34	-0.690484	1.51995e-26	2.68352e-24	177	178
C12orf35	0.385173	1.10279e-07	5.76896e-07	177	178
C12orf36	0.505073	6.50195e-13	8.48644e-12	177	171
C12orf39	-0.122644	0.102911	0.156403	177	79
C12orf40	0.02465	0.743967	0.805696	177	32
C12orf41	-0.391419	6.57163e-08	3.58674e-07	177	178
C12orf42	-0.142721	0.057373	0.0938451	177	125
C12orf43	-0.263346	0.000382866	0.00104946	177	178
C12orf44	-0.158598	0.0344766	0.0597494	177	178
C12orf45	0.127182	0.0906958	0.140034	177	178
C12orf47	-0.230967	0.00192335	0.00452712	177	178
C12orf48	0.422226	4.3486e-09	2.88748e-08	177	178
C12orf49	0.241018	0.0011918	0.00293481	177	178
C12orf4	-0.110967	0.140316	0.20475	177	178
C12orf50	-0.210784	0.00473992	0.0102077	177	50
C12orf51	-0.409611	1.36683e-08	8.3807e-08	177	178
C12orf52	-0.459297	1.12928e-10	9.81007e-10	177	178
C12orf53	0.00421707	0.955448	0.966692	177	178
C12orf54	-0.000105218	0.998888	0.999256	177	116
C12orf56	0.261348	0.000425578	0.00115358	177	130
C12orf57	-0.323764	1.04115e-05	3.85176e-05	177	178
C12orf59	0.372859	2.96659e-07	1.44167e-06	177	178
C12orf5	0.0656572	0.383894	0.476709	177	178
C12orf60	-0.373564	2.80628e-07	1.37151e-06	177	178
C12orf61	-0.34263	2.8473e-06	1.16259e-05	177	178
C12orf62	-0.384674	1.14882e-07	5.98734e-07	177	178
C12orf63	-0.173716	0.0203951	0.0376628	177	160
C12orf65	-0.554147	1.02278e-15	2.21516e-14	177	178
C12orf66	-0.237375	0.00142081	0.00343545	177	178
C12orf68	-0.246441	0.000912958	0.00229943	177	178
C12orf69	-0.0353991	0.638996	0.71624	177	177
C12orf70	0.461136	9.31305e-11	8.192e-10	177	175
C12orf71	-0.0295057	0.695821	0.765427	177	109
C12orf72	-0.453975	1.96017e-10	1.63822e-09	177	178
C12orf73	-0.47156	3.05448e-11	2.92066e-10	177	178
C12orf74	-0.0611533	0.417424	0.51046	177	172
C12orf75	-0.168414	0.0246289	0.0444353	177	178
C12orf76	-0.550252	1.7753e-15	3.73058e-14	177	178
C12orf77	-0.0023098	0.975589	0.981739	177	54
C13orf15	-0.00396135	0.958147	0.968635	177	178
C13orf16	0.00225724	0.976144	0.982039	177	163
C13orf18	0.307175	3.03749e-05	0.000103025	177	178
C13orf1	-0.458427	1.23655e-10	1.06868e-09	177	178
C13orf23	0.209924	0.00491711	0.0105457	177	178
C13orf26	0.101867	0.17605	0.248764	177	130
C13orf27	-0.223011	0.00277021	0.00627368	177	178
C13orf29	0.381896	1.44078e-07	7.37511e-07	177	178
C13orf30	0.0521185	0.489617	0.579854	177	158
C13orf31	0.297715	5.43858e-05	0.000175667	177	178
C13orf33	0.210422	0.00481378	0.0103442	177	178
C13orf34	0.32073	1.2724e-05	4.63532e-05	177	178
C13orf35	-0.121302	0.10676	0.161657	177	75
C13orf36	-0.315475	1.79189e-05	6.35681e-05	177	169
C13orf37	0.0814544	0.279751	0.367464	177	178
C13orf38	0.010208	0.892426	0.921141	177	141
C13orf39	0.123751	0.0998164	0.152344	177	68
C14orf101	-0.476732	1.73229e-11	1.7411e-10	177	178
C14orf102	-0.416815	7.14841e-09	4.54803e-08	177	178
C14orf104	-0.300928	4.47251e-05	0.000146885	177	178
C14orf105	0.104888	0.163509	0.233281	177	177
C14orf106	0.216322	0.00372939	0.00822679	177	178
C14orf109	-0.312098	2.22529e-05	7.73608e-05	177	178
C14orf115	-0.130857	0.0816748	0.127792	177	154
C14orf118	0.164168	0.0285447	0.0505774	177	178
C14orf119	0.253986	0.000623919	0.0016315	177	178
C14orf126	-0.194136	0.00941515	0.0189599	177	178
C14orf128	-0.12712	0.0908532	0.140255	177	178
C14orf129	0.220677	0.00307602	0.00689863	177	178
C14orf132	-0.338407	3.83455e-06	1.5238e-05	177	178
C14orf135	-0.061599	0.414032	0.507033	177	178
C14orf138	-0.0386769	0.608252	0.688904	177	178
C14orf139	0.021138	0.779431	0.834459	177	178
C14orf142	-0.475156	2.0612e-11	2.03283e-10	177	178
C14orf143	0.137103	0.0680119	0.108914	177	178
C14orf145	0.081247	0.280982	0.368835	177	178
C14orf147	0.0236934	0.753577	0.813083	177	178
C14orf148	-0.509072	3.99129e-13	5.36167e-12	177	177
C14orf149	0.166424	0.0264023	0.0472128	177	178
C14orf153	-0.0820199	0.276415	0.363904	177	178
C14orf156	-0.243545	0.00105334	0.00262163	177	178
C14orf159	0.0605766	0.421838	0.514903	177	178
C14orf162	-0.290575	8.33072e-05	0.00026061	177	76
C14orf165	-0.245868	0.000939305	0.00236038	177	5
C14orf166B	-0.349264	1.76803e-06	7.49914e-06	177	109
C14orf166	0.0461304	0.540905	0.628207	177	178
C14orf167	-0.364106	5.84946e-07	2.69181e-06	177	178
C14orf169	-0.203103	0.00654715	0.0136781	177	178
C14orf174	-0.421099	4.82671e-09	3.18251e-08	177	177
C14orf176	0.195642	0.00886704	0.0179704	177	178
C14orf178	-0.409655	1.36153e-08	8.35339e-08	177	116
C14orf179	-0.298789	5.09582e-05	0.000165786	177	178
C14orf180	-0.164993	0.0277445	0.0493452	177	140
C14orf181	-0.0740583	0.325878	0.416624	177	178
C14orf182	0.409015	1.44119e-08	8.80116e-08	177	175
C14orf183	-0.138995	0.0642625	0.103767	177	39
C14orf184	0.068472	0.363794	0.45619	177	172
C14orf19	-0.0721204	0.338732	0.430054	177	174
C14orf1	-0.102735	0.172376	0.244324	177	178
C14orf21	0.0215091	0.775661	0.831279	177	178
C14orf23	0.0369955	0.623942	0.703531	177	7
C14orf28	-0.0918157	0.222874	0.30396	177	178
C14orf2	-0.273327	0.000222948	0.000641435	177	178
C14orf33	-0.231346	0.00188961	0.00445513	177	178
C14orf34	0.317083	1.61478e-05	5.76471e-05	177	167
C14orf37	0.282967	0.000129623	0.00039043	177	178
C14orf39	-0.0940114	0.211959	0.291283	177	64
C14orf43	0.0185456	0.805909	0.85503	177	178
C14orf45	-0.150246	0.0453075	0.0762024	177	178
C14orf48	0.059328	0.431487	0.524414	177	13
C14orf49	0.285192	0.00011405	0.000346743	177	178
C14orf4	-0.381799	1.45215e-07	7.42559e-07	177	178
C14orf50	-0.161517	0.0312487	0.0547842	177	178
C14orf53	-0.122349	0.103745	0.157611	177	43
C14orf64	-0.152801	0.0417267	0.0708062	177	174
C14orf68	-0.29301	7.21225e-05	0.000228038	177	135
C14orf70	-0.255962	0.000563638	0.00148823	177	17
C14orf72	-0.0378933	0.615542	0.695646	177	178
C14orf73	0.337422	4.10765e-06	1.62612e-05	177	178
C14orf79	-0.339725	3.49586e-06	1.40161e-05	177	178
C14orf80	-0.0438199	0.561382	0.647011	177	178
C14orf86	0.0357513	0.635662	0.71341	177	12
C14orf93	-0.535047	1.4289e-14	2.52277e-13	177	178
C15orf17	-0.322271	1.14946e-05	4.2193e-05	177	178
C15orf21	0.076294	0.311446	0.401338	177	178
C15orf23	0.271326	0.000248894	0.000709885	177	178
C15orf24	-0.136962	0.0682999	0.109286	177	178
C15orf26	-0.485165	6.73023e-12	7.30425e-11	177	145
C15orf27	-0.107032	0.155022	0.223215	177	178
C15orf28	0.123988	0.0991649	0.151443	177	172
C15orf29	0.197902	0.00809747	0.0165669	177	178
C15orf2	-0.327327	8.20341e-06	3.09628e-05	177	101
C15orf32	0.112031	0.136529	0.199891	177	44
C15orf33	-0.404497	2.1458e-08	1.26811e-07	177	177
C15orf34	-0.0515504	0.494368	0.584108	177	178
C15orf37	-0.410239	1.29254e-08	7.9622e-08	177	178
C15orf38	0.17198	0.0217069	0.039799	177	178
C15orf39	0.236859	0.00145632	0.00351315	177	178
C15orf40	-0.267011	0.00031467	0.000878977	177	178
C15orf41	0.17747	0.0177922	0.033382	177	178
C15orf42	0.569067	1.15604e-16	3.04387e-15	177	178
C15orf43	-0.0678549	0.368143	0.46069	177	13
C15orf44	0.0313725	0.677619	0.749566	177	178
C15orf48	0.460717	9.73212e-11	8.53784e-10	177	178
C15orf50	-0.404551	2.13564e-08	1.26248e-07	177	53
C15orf51	0.0103708	0.89072	0.920273	177	175
C15orf52	0.480742	1.10866e-11	1.15809e-10	177	178
C15orf53	0.121255	0.106895	0.161787	177	100
C15orf54	0.0729327	0.333306	0.424563	177	145
C15orf55	0.0482562	0.522397	0.610261	177	147
C15orf56	-0.102396	0.173802	0.246025	177	176
C15orf57	0.0484957	0.520332	0.608244	177	178
C15orf58	0.0329443	0.662435	0.736311	177	178
C15orf59	-0.276556	0.000186321	0.000544533	177	178
C15orf5	0.189607	0.0112484	0.0222204	177	87
C15orf60	-0.0659422	0.381828	0.474616	177	30
C15orf61	-0.413484	9.66555e-09	6.05982e-08	177	178
C15orf62	0.320458	1.29541e-05	4.70698e-05	177	178
C15orf63	-0.0947935	0.208164	0.287146	177	178
C16orf11	-0.0531467	0.48108	0.571962	177	73
C16orf13	0.00920579	0.902932	0.928669	177	178
C16orf3	-0.187196	0.0123472	0.0241282	177	170
C16orf42	0.0318832	0.672671	0.745394	177	178
C16orf45	-0.14106	0.0603656	0.0981636	177	178
C16orf46	0.0150729	0.841721	0.882606	177	178
C16orf48	-0.0925429	0.219216	0.299611	177	178
C16orf52	0.123255	0.101192	0.154146	177	178
C16orf53	-0.28476	0.000116929	0.000355006	177	178
C16orf54	-0.00309468	0.967298	0.975139	177	178
C16orf55	-0.233678	0.00169374	0.00403909	177	178
C16orf57	0.529497	2.9814e-14	4.94167e-13	177	178
C16orf58	-0.0677393	0.368962	0.46147	177	178
C16orf59	0.0810765	0.281996	0.369903	177	178
C16orf5	-0.494113	2.3984e-12	2.82129e-11	177	178
C16orf61	0.0115043	0.878864	0.911022	177	178
C16orf62	0.0945805	0.209193	0.288243	177	178
C16orf63	-0.118225	0.116014	0.173753	177	178
C16orf68	-0.134189	0.0741345	0.117416	177	178
C16orf70	-0.0255395	0.735066	0.798199	177	178
C16orf71	-0.207376	0.00547773	0.0116432	177	178
C16orf72	0.293755	6.8994e-05	0.000218952	177	178
C16orf73	-0.325081	9.53653e-06	3.55467e-05	177	95
C16orf74	0.380383	1.62837e-07	8.24787e-07	177	177
C16orf75	0.491221	3.35897e-12	3.8371e-11	177	178
C16orf78	-0.0633736	0.400686	0.493224	177	8
C16orf79	-0.250772	0.000734775	0.00189013	177	177
C16orf7	0.00316937	0.966509	0.974552	177	178
C16orf80	-0.171845	0.0218114	0.0399711	177	178
C16orf81	0.0377235	0.617127	0.697079	177	136
C16orf82	0.0599081	0.426988	0.519873	177	71
C16orf86	-0.157077	0.0362677	0.0625518	177	178
C16orf87	0.381807	1.4512e-07	7.42268e-07	177	178
C16orf88	0.479223	1.31382e-11	1.35592e-10	177	178
C16orf89	-0.00978984	0.896807	0.924726	177	178
C16orf90	-0.116544	0.121327	0.18063	177	35
C16orf91	0.00402311	0.957495	0.968218	177	178
C16orf92	-0.490757	3.54415e-12	4.02771e-11	177	32
C16orf93	-0.194034	0.00945337	0.0190183	177	178
C17orf100	-0.582286	1.52481e-17	4.74083e-16	177	178
C17orf101	-0.536721	1.14157e-14	2.05027e-13	177	178
C17orf102	-0.345797	2.27106e-06	9.44834e-06	177	90
C17orf103	-0.201301	0.00705137	0.0146295	177	178
C17orf104	-0.120693	0.108543	0.163896	177	178
C17orf105	-0.00861984	0.909083	0.933344	177	15
C17orf106	-0.0403349	0.592954	0.67529	177	178
C17orf107	-0.446834	4.0482e-10	3.20453e-09	177	178
C17orf108	-0.486792	5.59175e-12	6.15996e-11	177	178
C17orf28	-0.337943	3.96105e-06	1.57092e-05	177	178
C17orf37	-0.0756614	0.315486	0.405698	177	178
C17orf39	-0.206222	0.0057499	0.0121694	177	178
C17orf42	-0.219451	0.00324864	0.00725367	177	178
C17orf44	-0.0894077	0.235298	0.318421	177	178
C17orf46	0.20859	0.00520396	0.0111088	177	169
C17orf47	0.0150852	0.841594	0.882593	177	175
C17orf48	-0.153434	0.0408773	0.0695079	177	178
C17orf49	-0.0323394	0.668262	0.741372	177	178
C17orf50	-0.107999	0.151305	0.218559	177	162
C17orf51	-0.376836	2.16458e-07	1.07733e-06	177	178
C17orf53	0.37112	3.4005e-07	1.63326e-06	177	178
C17orf54	-0.11257	0.134642	0.197699	177	70
C17orf55	0.313506	2.03374e-05	7.12529e-05	177	178
C17orf56	-0.120506	0.109097	0.164614	177	178
C17orf57	-0.043605	0.563305	0.648842	177	178
C17orf58	-0.41611	7.62209e-09	4.84161e-08	177	178
C17orf59	-0.405875	1.90162e-08	1.13638e-07	177	178
C17orf60	0.40439	2.16595e-08	1.27849e-07	177	177
C17orf61	-0.176835	0.0182116	0.0340599	177	178
C17orf62	0.0192233	0.798965	0.849668	177	178
C17orf63	0.203329	0.00648638	0.0135597	177	178
C17orf64	0.0216259	0.774475	0.830508	177	122
C17orf65	-0.329599	7.036e-06	2.68228e-05	177	178
C17orf66	-0.0230275	0.760289	0.818932	177	114
C17orf67	0.0669027	0.374918	0.467825	177	178
C17orf68	-0.464683	6.39962e-11	5.78894e-10	177	178
C17orf69	-0.384613	1.15458e-07	6.0128e-07	177	178
C17orf70	-0.0437458	0.562044	0.647623	177	178
C17orf71	-0.147681	0.049157	0.0818276	177	178
C17orf72	-0.299621	4.84403e-05	0.000158272	177	178
C17orf73	0.198667	0.00785061	0.0161219	177	157
C17orf74	-0.029774	0.693195	0.763124	177	31
[truncated: 17,775 more rows]
